# Supplementary material for: Identification of tumor antigens and immune subtypes of glioma for mRNA vaccine development
Source: Cancer Med. 2022 Mar 14;11(13):2711–26. doi: 10.1002/cam4.4633 (PMC9249984; doi:10.1002/cam4.4633)
Supplement: Supplementary file 2 — Table S1‐S6 [file CAM4-11-2711-s002.xlsx]

## Sheet: Table S1
Table S1. Grouping of patients in TCGA
ID	Cluster
TCGA-HT-8010	IS3
TCGA-DU-A5TS	IS1
TCGA-DU-7010	IS1
TCGA-HT-8109	IS3
TCGA-FG-A4MY	IS3
TCGA-HT-8019	IS2
TCGA-06-0686	IS2
TCGA-19-2625	IS4
TCGA-28-2514	IS4
TCGA-06-2558	IS5
TCGA-06-0882	IS4
TCGA-FG-7637	IS1
TCGA-HT-7874	IS1
TCGA-DB-5280	IS3
TCGA-HT-7858	IS3
TCGA-HT-7695	IS1
TCGA-HT-7480	IS1
TCGA-P5-A5F0	IS2
TCGA-19-1390	IS5
TCGA-32-1980	IS5
TCGA-06-0168	IS4
TCGA-06-5412	IS5
TCGA-DU-6542	IS3
TCGA-DU-6404	IS5
TCGA-06-2567	IS4
TCGA-06-5411	IS5
TCGA-DU-8162	IS4
TCGA-HT-A5RC	IS3
TCGA-HT-7467	IS1
TCGA-HT-7605	IS3
TCGA-32-1970	IS4
TCGA-28-2499	IS4
TCGA-DU-7292	IS1
TCGA-HT-7680	IS3
TCGA-HT-7690	IS3
TCGA-16-0846	IS3
TCGA-06-0238	IS5
TCGA-14-0781	IS4
TCGA-06-0171	IS5
TCGA-41-4097	IS4
TCGA-26-5136	IS4
TCGA-HT-7692	IS3
TCGA-HT-8558	IS2
TCGA-P5-A5F6	IS2
TCGA-DH-5142	IS3
TCGA-DB-5273	IS3
TCGA-06-5413	IS5
TCGA-12-0821	IS4
TCGA-12-5299	IS5
TCGA-06-2561	IS4
TCGA-14-0871	IS2
TCGA-14-2554	IS4
TCGA-HT-8110	IS3
TCGA-HT-A5R5	IS3
TCGA-06-0190	IS5
TCGA-28-5208	IS5
TCGA-06-0141	IS5
TCGA-HT-7608	IS3
TCGA-76-4927	IS4
TCGA-DB-A64V	IS3
TCGA-CS-6188	IS3
TCGA-HT-7485	IS3
TCGA-FG-6690	IS3
TCGA-DU-7299	IS1
TCGA-DU-7006	IS4
TCGA-HT-A4DS	IS4
TCGA-DU-6405	IS3
TCGA-06-0745	IS5
TCGA-12-5295	IS5
TCGA-27-1831	IS5
TCGA-27-1832	IS4
TCGA-06-0132	IS5
TCGA-27-1834	IS3
TCGA-CS-5397	IS3
TCGA-DU-8163	IS3
TCGA-QH-A65Z	IS1
TCGA-E1-5304	IS2
TCGA-HT-7476	IS2
TCGA-DU-5853	IS3
TCGA-DB-A64R	IS2
TCGA-HT-7604	IS3
TCGA-DB-A64Q	IS1
TCGA-FG-6691	IS1
TCGA-19-1787	IS5
TCGA-DU-7309	IS2
TCGA-CS-6186	IS2
TCGA-26-5132	IS4
TCGA-FG-8185	IS2
TCGA-E1-5307	IS1
TCGA-DU-7013	IS3
TCGA-DU-6399	IS3
TCGA-HT-7611	IS3
TCGA-DB-A4XA	IS3
TCGA-HT-A5R9	IS2
TCGA-DB-A4XC	IS3
TCGA-E1-5318	IS2
TCGA-DU-6402	IS5
TCGA-26-5139	IS4
TCGA-12-3653	IS5
TCGA-E1-5305	IS1
TCGA-CS-5395	IS3
TCGA-DU-8158	IS3
TCGA-FG-6689	IS3
TCGA-HT-7469	IS2
TCGA-HT-7687	IS1
TCGA-DU-7009	IS1
TCGA-HT-7677	IS3
TCGA-HT-7684	IS3
TCGA-32-2632	IS4
TCGA-12-3650	IS5
TCGA-06-0156	IS5
TCGA-06-0211	IS5
TCGA-06-0130	IS5
TCGA-HT-8111	IS3
TCGA-HT-7681	IS2
TCGA-HT-A616	IS2
TCGA-DU-7019	IS2
TCGA-HT-8113	IS2
TCGA-HT-7873	IS3
TCGA-HW-8320	IS3
TCGA-DU-5872	IS3
TCGA-DU-7306	IS3
TCGA-HW-A5KK	IS3
TCGA-HT-A5RB	IS2
TCGA-HT-7676	IS3
TCGA-CS-4941	IS3
TCGA-27-2526	IS5
TCGA-32-4213	IS4
TCGA-HT-7855	IS1
TCGA-HT-7856	IS2
TCGA-16-1045	IS4
TCGA-76-4926	IS3
TCGA-HW-A5KL	IS3
TCGA-HT-7884	IS3
TCGA-FG-8191	IS3
TCGA-FG-7641	IS1
TCGA-06-5418	IS5
TCGA-28-5215	IS4
TCGA-HT-7693	IS4
TCGA-DU-6407	IS1
TCGA-15-0742	IS5
TCGA-06-5417	IS4
TCGA-26-5135	IS4
TCGA-06-0125	IS5
TCGA-27-1835	IS5
TCGA-27-2524	IS5
TCGA-14-1829	IS5
TCGA-76-4932	IS4
TCGA-06-0645	IS5
TCGA-27-2523	IS5
TCGA-19-0957	IS4
TCGA-12-0619	IS4
TCGA-06-2569	IS5
TCGA-FG-8182	IS3
TCGA-HT-7881	IS3
TCGA-DB-5277	IS2
TCGA-27-1837	IS4
TCGA-28-1747	IS3
TCGA-06-0152	IS4
TCGA-HW-7495	IS1
TCGA-HT-7860	IS3
TCGA-FG-5965	IS1
TCGA-DU-7300	IS3
TCGA-HT-8011	IS4
TCGA-DB-A64U	IS1
TCGA-P5-A5EZ	IS3
TCGA-CS-5390	IS1
TCGA-HT-7475	IS2
TCGA-DU-7302	IS2
TCGA-FG-A60K	IS1
TCGA-CS-6290	IS3
TCGA-HW-8319	IS1
TCGA-HT-7688	IS2
TCGA-32-5222	IS5
TCGA-02-0047	IS3
TCGA-14-0736	IS4
TCGA-06-5859	IS3
TCGA-27-2521	IS1
TCGA-06-0743	IS4
TCGA-14-1823	IS5
TCGA-HT-7854	IS3
TCGA-06-2562	IS5
TCGA-FG-8187	IS3
TCGA-DU-5855	IS3
TCGA-E1-5319	IS3
TCGA-DU-A5TW	IS1
TCGA-FG-7638	IS1
TCGA-HT-A5RA	IS4
TCGA-DB-A4XD	IS3
TCGA-HT-8013	IS3
TCGA-DU-6401	IS2
TCGA-DH-5141	IS1
TCGA-HT-7477	IS2
TCGA-HW-A5KJ	IS2
TCGA-DU-5870	IS1
TCGA-FG-8188	IS3
TCGA-HT-A617	IS4
TCGA-CS-4938	IS3
TCGA-E1-5311	IS2
TCGA-DB-A4XH	IS2
TCGA-HW-7493	IS3
TCGA-P5-A5EY	IS3
TCGA-HT-8107	IS2
TCGA-FG-6692	IS4
TCGA-HW-7491	IS2
TCGA-HW-7486	IS1
TCGA-P5-A5EU	IS4
TCGA-DB-A4XF	IS3
TCGA-32-1982	IS5
TCGA-28-2509	IS5
TCGA-06-0158	IS3
TCGA-14-0789	IS5
TCGA-14-1034	IS4
TCGA-06-0174	IS5
TCGA-HW-7487	IS2
TCGA-CS-5394	IS2
TCGA-HT-7603	IS2
TCGA-HT-7857	IS4
TCGA-HT-7616	IS1
TCGA-HT-7474	IS3
TCGA-DU-8166	IS1
TCGA-HT-7481	IS1
TCGA-FG-7636	IS1
TCGA-DU-5874	IS1
TCGA-HT-8018	IS4
TCGA-DU-7012	IS3
TCGA-DH-5143	IS3
TCGA-DH-A66F	IS3
TCGA-DU-A5TP	IS4
TCGA-HT-8105	IS2
TCGA-CS-6668	IS1
TCGA-HT-7483	IS2
TCGA-HT-7694	IS1
TCGA-HT-A614	IS1
TCGA-IK-7675	IS1
TCGA-DB-A64S	IS3
TCGA-DU-6397	IS1
TCGA-HT-7472	IS3
TCGA-DB-A4X9	IS3
TCGA-DU-5847	IS4
TCGA-HT-7609	IS3
TCGA-DB-A4XB	IS1
TCGA-HT-8015	IS3
TCGA-HT-7602	IS3
TCGA-CS-5396	IS1
TCGA-DU-6396	IS4
TCGA-P5-A5F4	IS2
TCGA-DB-5281	IS1
TCGA-DB-5275	IS3
TCGA-IK-8125	IS1
TCGA-HT-A615	IS3
TCGA-FG-8181	IS2
TCGA-HT-8114	IS3
TCGA-DB-A64O	IS3
TCGA-DU-5849	IS1
TCGA-DH-5144	IS1
TCGA-FG-8189	IS2
TCGA-06-0749	IS4
TCGA-19-2620	IS4
TCGA-32-2616	IS5
TCGA-08-0386	IS1
TCGA-HT-7875	IS1
TCGA-FG-A4MT	IS1
TCGA-HT-7610	IS2
TCGA-DU-A5TY	IS4
TCGA-DB-A64P	IS2
TCGA-E1-5322	IS4
TCGA-HT-8108	IS1
TCGA-FG-7643	IS2
TCGA-DU-6392	IS5
TCGA-HT-8564	IS2
TCGA-DU-6393	IS1
TCGA-12-1597	IS5
TCGA-06-0219	IS5
TCGA-06-5410	IS5
TCGA-32-2638	IS5
TCGA-14-0790	IS2
TCGA-14-0787	IS5
TCGA-06-0644	IS5
TCGA-06-0744	IS5
TCGA-HT-7479	IS3
TCGA-DB-5278	IS1
TCGA-FG-7634	IS4
TCGA-HT-7473	IS3
TCGA-FG-8186	IS3
TCGA-DU-8161	IS4
TCGA-HT-8563	IS4
TCGA-DB-A64W	IS2
TCGA-HT-7606	IS1
TCGA-HT-7470	IS1
TCGA-HT-7468	IS1
TCGA-DU-5854	IS3
TCGA-DU-6408	IS3
TCGA-P5-A5EX	IS3
TCGA-DU-8164	IS2
TCGA-DU-6410	IS2
TCGA-DU-8167	IS3
TCGA-HT-7879	IS3
TCGA-28-2513	IS5
TCGA-06-0646	IS5
TCGA-06-0157	IS3
TCGA-76-4929	IS4
TCGA-19-2629	IS4
TCGA-27-2528	IS2
TCGA-06-1804	IS2
TCGA-14-0817	IS5
TCGA-06-0187	IS4
TCGA-28-5218	IS5
TCGA-06-5408	IS5
TCGA-28-5204	IS5
TCGA-12-0618	IS5
TCGA-32-2634	IS5
TCGA-28-5207	IS4
TCGA-28-5216	IS4
TCGA-41-2571	IS5
TCGA-19-1389	IS5
TCGA-CS-4942	IS3
TCGA-DU-7290	IS4
TCGA-FG-A4MX	IS1
TCGA-28-5220	IS4
TCGA-DH-A66B	IS3
TCGA-DB-A4XE	IS3
TCGA-DU-6406	IS4
TCGA-DU-7014	IS1
TCGA-E1-5302	IS3
TCGA-DU-6395	IS1
TCGA-HT-8104	IS3
TCGA-HT-8012	IS1
TCGA-HW-7489	IS1
TCGA-DU-7015	IS3
TCGA-HT-7686	IS3
TCGA-DU-7304	IS4
TCGA-DB-5279	IS3
TCGA-DU-A5TU	IS4
TCGA-HT-A618	IS3
TCGA-P5-A5F2	IS3
TCGA-E1-5303	IS3
TCGA-HT-7482	IS3
TCGA-HT-7620	IS3
TCGA-HT-7471	IS1
TCGA-FG-5964	IS1
TCGA-P5-A5ET	IS1
TCGA-CS-4944	IS3
TCGA-CS-6669	IS2
TCGA-EZ-7264	IS1
TCGA-FG-5962	IS3
TCGA-DU-A5TT	IS3
TCGA-HT-A61A	IS2
TCGA-P5-A5EW	IS3
TCGA-HW-A5KM	IS3
TCGA-06-0138	IS5
TCGA-06-0747	IS4
TCGA-06-5414	IS5
TCGA-06-0750	IS4
TCGA-DU-7294	IS1
TCGA-DU-5871	IS3
TCGA-28-1753	IS5
TCGA-32-2615	IS4
TCGA-41-5651	IS2
TCGA-02-2485	IS4
TCGA-26-5133	IS1
TCGA-76-4928	IS5
TCGA-06-5856	IS5
TCGA-19-2619	IS4
TCGA-41-3915	IS4
TCGA-DU-6394	IS3
TCGA-14-1825	IS4
TCGA-DU-6400	IS1
TCGA-19-5960	IS4
TCGA-06-2557	IS4
TCGA-DU-7301	IS3
TCGA-DH-5140	IS1
TCGA-HT-7601	IS3
TCGA-DU-7298	IS1
TCGA-HT-A4DV	IS3
TCGA-FG-A60J	IS3
TCGA-06-0210	IS4
TCGA-15-1444	IS3
TCGA-HW-8321	IS1
TCGA-HT-7902	IS3
TCGA-FN-7833	IS3
TCGA-DU-5852	IS4
TCGA-FG-5963	IS4
TCGA-06-0649	IS4
TCGA-12-0616	IS4
TCGA-FG-A4MW	IS3
TCGA-HW-7490	IS3
TCGA-HT-7689	IS3
TCGA-DB-5274	IS2
TCGA-HT-7882	IS5
TCGA-HT-7877	IS2
TCGA-DB-A4XG	IS1
TCGA-DB-A64L	IS2
TCGA-CS-6667	IS2
TCGA-CS-6666	IS2
TCGA-DU-A5TR	IS4
TCGA-06-0221	IS2
TCGA-06-0178	IS5
TCGA-06-0184	IS5
TCGA-DU-7018	IS2
TCGA-QH-A65V	IS3
TCGA-DU-7008	IS1
TCGA-02-2486	IS5
TCGA-76-4931	IS4
TCGA-06-2564	IS5
TCGA-HT-7691	IS3
TCGA-FG-A4MU	IS4
TCGA-DU-6403	IS4
TCGA-FG-6688	IS3
TCGA-DU-8165	IS4
TCGA-P5-A5EV	IS1
TCGA-HW-8322	IS1
TCGA-QH-A65S	IS3
TCGA-CS-4943	IS1
TCGA-HT-7607	IS3
TCGA-06-2563	IS5
TCGA-06-0139	IS5
TCGA-28-5209	IS5
TCGA-28-5213	IS4
TCGA-14-1402	IS5
TCGA-06-5858	IS5
TCGA-41-2572	IS5
TCGA-27-2519	IS4
TCGA-19-2624	IS2
TCGA-27-1830	IS4
TCGA-06-0878	IS5
TCGA-26-5134	IS4
TCGA-26-1442	IS1
TCGA-12-3652	IS5
TCGA-06-2565	IS5
TCGA-06-2559	IS5
TCGA-HT-7478	IS3
TCGA-CS-5393	IS1
TCGA-06-2570	IS4
TCGA-DU-7007	IS3
TCGA-DB-A64X	IS1
TCGA-DU-8168	IS2
TCGA-P5-A5F1	IS3
TCGA-HT-7880	IS3
TCGA-02-0055	IS5
TCGA-02-2483	IS5
TCGA-76-4925	IS5
TCGA-06-0129	IS4
TCGA-06-5416	IS5

## Sheet: Table S2
Table S2. Grouping of patients in CGGA
ID	Cluster
CGGA_1001	IS5
CGGA_1006	IS4
CGGA_1007	IS3
CGGA_1011	IS5
CGGA_1015	IS4
CGGA_1019	IS5
CGGA_1022	IS4
CGGA_1023	IS3
CGGA_1024	IS3
CGGA_1026	IS3
CGGA_1034	IS5
CGGA_1035	IS4
CGGA_1039	IS2
CGGA_1045	IS4
CGGA_1049	IS4
CGGA_1052	IS2
CGGA_1072	IS2
CGGA_1077	IS4
CGGA_1078	IS5
CGGA_1079	IS3
CGGA_1081	IS2
CGGA_1083	IS4
CGGA_1091	IS3
CGGA_1109	IS3
CGGA_1124	IS5
CGGA_1139	IS2
CGGA_1140	IS1
CGGA_1145	IS4
CGGA_1171	IS5
CGGA_1177	IS4
CGGA_1180	IS4
CGGA_1188	IS5
CGGA_1214	IS3
CGGA_1216	IS3
CGGA_1218	IS5
CGGA_1224	IS5
CGGA_1234	IS4
CGGA_1237	IS3
CGGA_1240	IS4
CGGA_1251	IS2
CGGA_1258	IS5
CGGA_1263	IS2
CGGA_1270	IS5
CGGA_1271	IS3
CGGA_1272	IS3
CGGA_1280	IS2
CGGA_1281	IS1
CGGA_1283	IS2
CGGA_1284	IS4
CGGA_1285	IS5
CGGA_1292	IS2
CGGA_1299	IS3
CGGA_1301	IS5
CGGA_1313	IS4
CGGA_1320	IS2
CGGA_1332	IS3
CGGA_1338	IS4
CGGA_1340	IS2
CGGA_1342	IS4
CGGA_1343	IS3
CGGA_1346	IS4
CGGA_1370	IS3
CGGA_1393	IS5
CGGA_1408	IS5
CGGA_1411	IS5
CGGA_235	IS2
CGGA_269	IS5
CGGA_272	IS4
CGGA_274	IS4
CGGA_276	IS2
CGGA_309	IS5
CGGA_318	IS4
CGGA_323	IS1
CGGA_330	IS5
CGGA_413	IS3
CGGA_426	IS4
CGGA_448	IS4
CGGA_483	IS4
CGGA_488	IS2
CGGA_493	IS2
CGGA_494	IS1
CGGA_495	IS3
CGGA_499	IS3
CGGA_525	IS5
CGGA_541	IS1
CGGA_564	IS2
CGGA_565	IS1
CGGA_578	IS2
CGGA_599	IS2
CGGA_604	IS4
CGGA_616	IS4
CGGA_624	IS4
CGGA_630	IS2
CGGA_633	IS2
CGGA_638	IS2
CGGA_643	IS2
CGGA_658	IS3
CGGA_659	IS1
CGGA_661	IS4
CGGA_669	IS1
CGGA_676	IS3
CGGA_678	IS4
CGGA_679	IS5
CGGA_680	IS2
CGGA_681	IS5
CGGA_700	IS2
CGGA_727	IS2
CGGA_731	IS4
CGGA_732	IS3
CGGA_766	IS2
CGGA_773	IS1
CGGA_782	IS5
CGGA_789	IS5
CGGA_791	IS2
CGGA_796	IS2
CGGA_802	IS4
CGGA_804	IS5
CGGA_807	IS1
CGGA_808	IS5
CGGA_837	IS4
CGGA_842	IS4
CGGA_848	IS3
CGGA_850	IS3
CGGA_859	IS4
CGGA_871	IS2
CGGA_876	IS5
CGGA_878	IS3
CGGA_902	IS4
CGGA_D02	IS5
CGGA_D03	IS3
CGGA_D06	IS1
CGGA_D09	IS3
CGGA_D11	IS3
CGGA_D16	IS4
CGGA_D18	IS5
CGGA_D26	IS4
CGGA_D32	IS3
CGGA_D35	IS4
CGGA_D36	IS4
CGGA_D37	IS5
CGGA_D44	IS2
CGGA_D51	IS5
CGGA_D57	IS3
CGGA_D58	IS1
CGGA_342	IS3
CGGA_719	IS3
CGGA_J030	IS2
CGGA_J130	IS1
CGGA_1005	IS2
CGGA_1013	IS2
CGGA_1020	IS2
CGGA_1027	IS4
CGGA_1031	IS2
CGGA_1046	IS2
CGGA_1050	IS2
CGGA_1060	IS2
CGGA_1061	IS2
CGGA_1068	IS5
CGGA_1094	IS2
CGGA_1105	IS5
CGGA_1113	IS2
CGGA_1129	IS2
CGGA_1136	IS5
CGGA_1146	IS2
CGGA_1160	IS3
CGGA_1170	IS2
CGGA_1175	IS2
CGGA_1189	IS2
CGGA_1190	IS2
CGGA_1215	IS5
CGGA_1219	IS2
CGGA_1227	IS3
CGGA_1231	IS5
CGGA_1287	IS2
CGGA_1307	IS2
CGGA_1314	IS5
CGGA_1322	IS2
CGGA_1324	IS2
CGGA_1329	IS2
CGGA_1330	IS5
CGGA_1374	IS5
CGGA_1375	IS2
CGGA_1381	IS2
CGGA_1384	IS2
CGGA_1388	IS5
CGGA_1394	IS2
CGGA_1406	IS5
CGGA_1409	IS2
CGGA_1412	IS5
CGGA_171	IS2
CGGA_236	IS2
CGGA_241	IS1
CGGA_245	IS5
CGGA_251	IS2
CGGA_252	IS2
CGGA_254	IS2
CGGA_256	IS2
CGGA_261	IS2
CGGA_267	IS2
CGGA_273	IS2
CGGA_283	IS2
CGGA_300	IS1
CGGA_314	IS2
CGGA_333	IS2
CGGA_337	IS5
CGGA_374	IS2
CGGA_400	IS5
CGGA_431	IS2
CGGA_446	IS2
CGGA_458	IS2
CGGA_479	IS2
CGGA_485	IS2
CGGA_490	IS2
CGGA_491	IS2
CGGA_501	IS2
CGGA_502	IS2
CGGA_510	IS2
CGGA_538	IS2
CGGA_543	IS2
CGGA_545	IS5
CGGA_551	IS2
CGGA_560	IS2
CGGA_580	IS2
CGGA_591	IS2
CGGA_598	IS2
CGGA_601	IS1
CGGA_603	IS5
CGGA_605	IS4
CGGA_607	IS2
CGGA_632	IS2
CGGA_635	IS2
CGGA_641	IS2
CGGA_642	IS2
CGGA_655	IS2
CGGA_662	IS2
CGGA_666	IS2
CGGA_671	IS1
CGGA_675	IS2
CGGA_685	IS2
CGGA_689	IS2
CGGA_694	IS5
CGGA_698	IS2
CGGA_704	IS2
CGGA_710	IS5
CGGA_715	IS1
CGGA_725	IS2
CGGA_747	IS2
CGGA_752	IS2
CGGA_757	IS2
CGGA_760	IS2
CGGA_761	IS2
CGGA_762	IS2
CGGA_785	IS2
CGGA_812	IS2
CGGA_815	IS2
CGGA_818	IS2
CGGA_822	IS2
CGGA_834	IS3
CGGA_835	IS2
CGGA_838	IS2
CGGA_843	IS2
CGGA_856	IS2
CGGA_858	IS1
CGGA_864	IS2
CGGA_884	IS2
CGGA_892	IS2
CGGA_893	IS1
CGGA_898	IS1
CGGA_899	IS2
CGGA_904	IS2
CGGA_905	IS2
CGGA_908	IS2
CGGA_909	IS2
CGGA_D04	IS2
CGGA_D07	IS2
CGGA_D14	IS2
CGGA_D15	IS2
CGGA_D20	IS1
CGGA_D21	IS2
CGGA_D24	IS2
CGGA_D27	IS2
CGGA_D29	IS2
CGGA_D33	IS2
CGGA_D34	IS2
CGGA_D38	IS2
CGGA_D39	IS2
CGGA_D40	IS2
CGGA_D45	IS2
CGGA_D46	IS2
CGGA_D47	IS2
CGGA_D48	IS2
CGGA_D52	IS1
CGGA_D56	IS2
CGGA_D59	IS2
CGGA_277	IS1
CGGA_518	IS1
CGGA_J023	IS2
CGGA_J024	IS2
CGGA_J042	IS5
CGGA_J100	IS2
CGGA_1004	IS5
CGGA_1008	IS3
CGGA_1053	IS5
CGGA_1059	IS5
CGGA_1070	IS3
CGGA_1071	IS4
CGGA_1073	IS4
CGGA_1074	IS5
CGGA_1095	IS2
CGGA_1099	IS5
CGGA_1114	IS5
CGGA_1116	IS2
CGGA_1118	IS2
CGGA_1119	IS3
CGGA_1197	IS2
CGGA_1246	IS2
CGGA_1275	IS5
CGGA_1450	IS2
CGGA_1460	IS3
CGGA_1475	IS5
CGGA_243	IS2
CGGA_247	IS2
CGGA_738	IS2
CGGA_759	IS5
CGGA_D30	IS5

## Sheet: Table S3
Table S3. GO analysis of branch point 1
ID	Description	qvalue	Gene cluster
GO:0050867	positive regulation of cell activation	7.07867e-45	1
GO:0002696	positive regulation of leukocyte activation	1.17641e-44	1
GO:0051251	positive regulation of lymphocyte activation	3.36544e-42	1
GO:0051249	regulation of lymphocyte activation	1.5416e-40	1
GO:0042110	T cell activation	2.45225e-35	1
GO:0050900	leukocyte migration	6.8899e-34	1
GO:0070661	leukocyte proliferation	1.54971e-32	1
GO:0007159	leukocyte cell-cell adhesion	1.04168e-31	1
GO:0032943	mononuclear cell proliferation	1.98024e-31	1
GO:1903039	positive regulation of leukocyte cell-cell adhesion	4.24923e-31	1
GO:0070663	regulation of leukocyte proliferation	6.97118e-31	1
GO:0001819	positive regulation of cytokine production	6.97118e-31	1
GO:0050863	regulation of T cell activation	1.37287e-30	1
GO:0032944	regulation of mononuclear cell proliferation	1.7032e-30	1
GO:0046651	lymphocyte proliferation	1.92985e-30	1
GO:0022409	positive regulation of cell-cell adhesion	3.51892e-30	1
GO:1903037	regulation of leukocyte cell-cell adhesion	5.77578e-30	1
GO:0050870	positive regulation of T cell activation	1.03354e-29	1
GO:0050670	regulation of lymphocyte proliferation	2.6771e-29	1
GO:0060326	cell chemotaxis	9.31633e-29	1
GO:0002460	adaptive immune response based on somatic recombination of immune receptors built from immunoglobulin superfamily domains	1.94836e-28	1
GO:0022407	regulation of cell-cell adhesion	7.75063e-28	1
GO:0002697	regulation of immune effector process	9.21116e-28	1
GO:0002429	immune response-activating cell surface receptor signaling pathway	2.20519e-27	1
GO:0002757	immune response-activating signal transduction	2.20519e-27	1
GO:0045785	positive regulation of cell adhesion	1.06965e-26	1
GO:0002449	lymphocyte mediated immunity	1.5245e-26	1
GO:0042098	T cell proliferation	1.24407e-25	1
GO:0030098	lymphocyte differentiation	2.42641e-25	1
GO:0042129	regulation of T cell proliferation	5.93891e-25	1
GO:0042113	B cell activation	6.31524e-25	1
GO:0042089	cytokine biosynthetic process	6.6515e-25	1
GO:0042107	cytokine metabolic process	8.01639e-25	1
GO:0050851	antigen receptor-mediated signaling pathway	1.09669e-24	1
GO:0030595	leukocyte chemotaxis	1.75063e-24	1
GO:0050864	regulation of B cell activation	2.26431e-24	1
GO:0070665	positive regulation of leukocyte proliferation	1.49109e-23	1
GO:0042108	positive regulation of cytokine biosynthetic process	1.5985e-23	1
GO:0042035	regulation of cytokine biosynthetic process	7.69479e-23	1
GO:0032946	positive regulation of mononuclear cell proliferation	8.23353e-23	1
GO:0097529	myeloid leukocyte migration	8.73737e-23	1
GO:0002703	regulation of leukocyte mediated immunity	8.45187e-22	1
GO:0042102	positive regulation of T cell proliferation	9.95879e-22	1
GO:0050671	positive regulation of lymphocyte proliferation	1.68666e-21	1
GO:0006909	phagocytosis	1.87026e-21	1
GO:0050871	positive regulation of B cell activation	1.3469e-20	1
GO:0050853	B cell receptor signaling pathway	3.41415e-20	1
GO:0030217	T cell differentiation	5.22776e-20	1
GO:0002819	regulation of adaptive immune response	2.13632e-19	1
GO:0031349	positive regulation of defense response	8.25228e-19	1
GO:0050727	regulation of inflammatory response	4.23042e-18	1
GO:0002237	response to molecule of bacterial origin	4.23042e-18	1
GO:0097530	granulocyte migration	5.10735e-18	1
GO:0071621	granulocyte chemotaxis	6.28085e-18	1
GO:0002822	regulation of adaptive immune response based on somatic recombination of immune receptors built from immunoglobulin superfamily domains	8.98001e-18	1
GO:0016064	immunoglobulin mediated immune response	1.54083e-17	1
GO:0002699	positive regulation of immune effector process	1.68688e-17	1
GO:0019724	B cell mediated immunity	2.05513e-17	1
GO:0002705	positive regulation of leukocyte mediated immunity	4.55947e-17	1
GO:0006959	humoral immune response	1.12915e-16	1
GO:0032635	interleukin-6 production	1.34135e-15	1
GO:0002824	positive regulation of adaptive immune response based on somatic recombination of immune receptors built from immunoglobulin superfamily domains	1.43513e-15	1
GO:0032496	response to lipopolysaccharide	1.81154e-15	1
GO:0038093	Fc receptor signaling pathway	1.90557e-15	1
GO:1902105	regulation of leukocyte differentiation	2.30754e-15	1
GO:0031295	T cell costimulation	2.63181e-15	1
GO:0030593	neutrophil chemotaxis	2.65699e-15	1
GO:0002821	positive regulation of adaptive immune response	3.09876e-15	1
GO:0031294	lymphocyte costimulation	3.31027e-15	1
GO:0002706	regulation of lymphocyte mediated immunity	4.50314e-15	1
GO:0032675	regulation of interleukin-6 production	6.48937e-15	1
GO:0045058	T cell selection	7.14938e-15	1
GO:0050729	positive regulation of inflammatory response	7.14938e-15	1
GO:0009615	response to virus	9.76292e-15	1
GO:1990266	neutrophil migration	2.15839e-14	1
GO:1903555	regulation of tumor necrosis factor superfamily cytokine production	2.27493e-14	1
GO:0071706	tumor necrosis factor superfamily cytokine production	3.96259e-14	1
GO:0002685	regulation of leukocyte migration	5.10063e-14	1
GO:1903706	regulation of hemopoiesis	1.45338e-13	1
GO:0042742	defense response to bacterium	1.48619e-13	1
GO:0032680	regulation of tumor necrosis factor production	2.3771e-13	1
GO:0032640	tumor necrosis factor production	3.26419e-13	1
GO:0042119	neutrophil activation	4.52096e-13	1
GO:1902107	positive regulation of leukocyte differentiation	5.80181e-13	1
GO:2000106	regulation of leukocyte apoptotic process	7.49341e-13	1
GO:0034341	response to interferon-gamma	8.20308e-13	1
GO:0071887	leukocyte apoptotic process	9.65385e-13	1
GO:0050852	T cell receptor signaling pathway	1.05435e-12	1
GO:0002708	positive regulation of lymphocyte mediated immunity	1.09216e-12	1
GO:0045086	positive regulation of interleukin-2 biosynthetic process	1.27405e-12	1
GO:0071216	cellular response to biotic stimulus	1.55522e-12	1
GO:1903557	positive regulation of tumor necrosis factor superfamily cytokine production	1.61733e-12	1
GO:0071346	cellular response to interferon-gamma	1.64817e-12	1
GO:0050663	cytokine secretion	2.07036e-12	1
GO:0032677	regulation of interleukin-8 production	3.27735e-12	1
GO:0042094	interleukin-2 biosynthetic process	3.85115e-12	1
GO:0150076	neuroinflammatory response	3.85167e-12	1
GO:0032755	positive regulation of interleukin-6 production	5.29664e-12	1
GO:0006911	phagocytosis, engulfment	5.74812e-12	1
GO:0038094	Fc-gamma receptor signaling pathway	6.06511e-12	1
GO:0045619	regulation of lymphocyte differentiation	6.97953e-12	1
GO:0002831	regulation of response to biotic stimulus	7.93196e-12	1
GO:0002431	Fc receptor mediated stimulatory signaling pathway	8.18481e-12	1
GO:0032637	interleukin-8 production	1.19252e-11	1
GO:0006956	complement activation	1.19252e-11	1
GO:0002573	myeloid leukocyte differentiation	1.26352e-11	1
GO:0099024	plasma membrane invagination	1.5957e-11	1
GO:0051607	defense response to virus	1.66584e-11	1
GO:0002687	positive regulation of leukocyte migration	1.76015e-11	1
GO:0006874	cellular calcium ion homeostasis	1.88163e-11	1
GO:0050707	regulation of cytokine secretion	1.98245e-11	1
GO:0032760	positive regulation of tumor necrosis factor production	2.09902e-11	1
GO:0071219	cellular response to molecule of bacterial origin	2.2896e-11	1
GO:0014068	positive regulation of phosphatidylinositol 3-kinase signaling	2.39319e-11	1
GO:0002526	acute inflammatory response	2.39319e-11	1
GO:1903708	positive regulation of hemopoiesis	2.67987e-11	1
GO:0002920	regulation of humoral immune response	3.23223e-11	1
GO:0055074	calcium ion homeostasis	3.24917e-11	1
GO:0019722	calcium-mediated signaling	3.49743e-11	1
GO:0010324	membrane invagination	3.51697e-11	1
GO:0007204	positive regulation of cytosolic calcium ion concentration	3.73305e-11	1
GO:0046631	alpha-beta T cell activation	4.77e-11	1
GO:0002688	regulation of leukocyte chemotaxis	4.77e-11	1
GO:0045076	regulation of interleukin-2 biosynthetic process	5.10813e-11	1
GO:0046641	positive regulation of alpha-beta T cell proliferation	5.10813e-11	1
GO:0002433	immune response-regulating cell surface receptor signaling pathway involved in phagocytosis	5.10813e-11	1
GO:0038096	Fc-gamma receptor signaling pathway involved in phagocytosis	5.10813e-11	1
GO:0018108	peptidyl-tyrosine phosphorylation	5.30031e-11	1
GO:0043312	neutrophil degranulation	5.64449e-11	1
GO:0045621	positive regulation of lymphocyte differentiation	5.8682e-11	1
GO:0018212	peptidyl-tyrosine modification	6.0942e-11	1
GO:0002283	neutrophil activation involved in immune response	6.27496e-11	1
GO:0001906	cell killing	6.27496e-11	1
GO:0002221	pattern recognition receptor signaling pathway	6.43209e-11	1
GO:0042100	B cell proliferation	6.44649e-11	1
GO:0042116	macrophage activation	6.44649e-11	1
GO:0072503	cellular divalent inorganic cation homeostasis	7.59187e-11	1
GO:0002224	toll-like receptor signaling pathway	9.65386e-11	1
GO:0002446	neutrophil mediated immunity	9.73224e-11	1
GO:0071222	cellular response to lipopolysaccharide	1.16883e-10	1
GO:0030888	regulation of B cell proliferation	1.27122e-10	1
GO:0002455	humoral immune response mediated by circulating immunoglobulin	1.39097e-10	1
GO:0032623	interleukin-2 production	1.5011e-10	1
GO:0046635	positive regulation of alpha-beta T cell activation	1.5011e-10	1
GO:0002437	inflammatory response to antigenic stimulus	1.53572e-10	1
GO:0048015	phosphatidylinositol-mediated signaling	1.78605e-10	1
GO:0046633	alpha-beta T cell proliferation	1.78605e-10	1
GO:2000107	negative regulation of leukocyte apoptotic process	1.89597e-10	1
GO:0048017	inositol lipid-mediated signaling	2.25574e-10	1
GO:0006910	phagocytosis, recognition	2.36239e-10	1
GO:0002456	T cell mediated immunity	2.42325e-10	1
GO:0051480	regulation of cytosolic calcium ion concentration	2.51214e-10	1
GO:0001909	leukocyte mediated cytotoxicity	2.7005e-10	1
GO:0032757	positive regulation of interleukin-8 production	2.84577e-10	1
GO:0002440	production of molecular mediator of immune response	2.94651e-10	1
GO:0002690	positive regulation of leukocyte chemotaxis	3.48061e-10	1
GO:0050730	regulation of peptidyl-tyrosine phosphorylation	3.93611e-10	1
GO:0070098	chemokine-mediated signaling pathway	3.94727e-10	1
GO:0050731	positive regulation of peptidyl-tyrosine phosphorylation	4.03089e-10	1
GO:0032147	activation of protein kinase activity	5.11573e-10	1
GO:0032609	interferon-gamma production	5.18283e-10	1
GO:0002709	regulation of T cell mediated immunity	5.32682e-10	1
GO:0002700	regulation of production of molecular mediator of immune response	5.44918e-10	1
GO:0045580	regulation of T cell differentiation	5.44918e-10	1
GO:0050715	positive regulation of cytokine secretion	5.44918e-10	1
GO:0060333	interferon-gamma-mediated signaling pathway	5.63409e-10	1
GO:0030099	myeloid cell differentiation	5.82111e-10	1
GO:1904894	positive regulation of receptor signaling pathway via STAT	6.35076e-10	1
GO:0038095	Fc-epsilon receptor signaling pathway	6.52685e-10	1
GO:0032655	regulation of interleukin-12 production	7.21216e-10	1
GO:0043491	protein kinase B signaling	8.18691e-10	1
GO:0032615	interleukin-12 production	1.04377e-09	1
GO:0051897	positive regulation of protein kinase B signaling	1.13725e-09	1
GO:1990868	response to chemokine	1.1506e-09	1
GO:1990869	cellular response to chemokine	1.1506e-09	1
GO:0050764	regulation of phagocytosis	1.29326e-09	1
GO:0061900	glial cell activation	1.46272e-09	1
GO:0019932	second-messenger-mediated signaling	1.52466e-09	1
GO:0014066	regulation of phosphatidylinositol 3-kinase signaling	1.52466e-09	1
GO:0032649	regulation of interferon-gamma production	1.81137e-09	1
GO:1903532	positive regulation of secretion by cell	1.99949e-09	1
GO:0002367	cytokine production involved in immune response	2.01405e-09	1
GO:0050920	regulation of chemotaxis	2.19082e-09	1
GO:0032743	positive regulation of interleukin-2 production	2.46312e-09	1
GO:0046640	regulation of alpha-beta T cell proliferation	2.46312e-09	1
GO:0002791	regulation of peptide secretion	2.92e-09	1
GO:0030183	B cell differentiation	2.92e-09	1
GO:0002718	regulation of cytokine production involved in immune response	3.52091e-09	1
GO:0050921	positive regulation of chemotaxis	4.21471e-09	1
GO:0032729	positive regulation of interferon-gamma production	4.41984e-09	1
GO:0001774	microglial cell activation	5.23289e-09	1
GO:0002269	leukocyte activation involved in inflammatory response	5.23289e-09	1
GO:0002711	positive regulation of T cell mediated immunity	5.23289e-09	1
GO:0002863	positive regulation of inflammatory response to antigenic stimulus	5.23289e-09	1
GO:0050708	regulation of protein secretion	5.47086e-09	1
GO:0045061	thymic T cell selection	5.47086e-09	1
GO:0045088	regulation of innate immune response	5.47086e-09	1
GO:0051047	positive regulation of secretion	5.47086e-09	1
GO:0007249	I-kappaB kinase/NF-kappaB signaling	5.88838e-09	1
GO:0046427	positive regulation of receptor signaling pathway via JAK-STAT	6.25106e-09	1
GO:0031343	positive regulation of cell killing	6.62463e-09	1
GO:0071674	mononuclear cell migration	6.99454e-09	1
GO:0030449	regulation of complement activation	7.42347e-09	1
GO:0006898	receptor-mediated endocytosis	8.43324e-09	1
GO:0070371	ERK1 and ERK2 cascade	9.76877e-09	1
GO:0046634	regulation of alpha-beta T cell activation	9.81069e-09	1
GO:1904892	regulation of receptor signaling pathway via STAT	1.0213e-08	1
GO:0014065	phosphatidylinositol 3-kinase signaling	1.20284e-08	1
GO:0002861	regulation of inflammatory response to antigenic stimulus	1.50112e-08	1
GO:0008037	cell recognition	1.54449e-08	1
GO:0031341	regulation of cell killing	1.69109e-08	1
GO:0032479	regulation of type I interferon production	2.05427e-08	1
GO:0071902	positive regulation of protein serine/threonine kinase activity	2.15504e-08	1
GO:0043406	positive regulation of MAP kinase activity	2.35208e-08	1
GO:0002886	regulation of myeloid leukocyte mediated immunity	2.35208e-08	1
GO:0032606	type I interferon production	2.41774e-08	1
GO:0043405	regulation of MAP kinase activity	2.43592e-08	1
GO:0070664	negative regulation of leukocyte proliferation	2.43991e-08	1
GO:0045410	positive regulation of interleukin-6 biosynthetic process	2.45329e-08	1
GO:0060759	regulation of response to cytokine stimulus	2.59607e-08	1
GO:0019882	antigen processing and presentation	2.91081e-08	1
GO:0002830	positive regulation of type 2 immune response	3.84237e-08	1
GO:0050714	positive regulation of protein secretion	3.89248e-08	1
GO:0002683	negative regulation of immune system process	3.89248e-08	1
GO:0045582	positive regulation of T cell differentiation	4.39024e-08	1
GO:0045408	regulation of interleukin-6 biosynthetic process	4.60233e-08	1
GO:0051222	positive regulation of protein transport	4.66206e-08	1
GO:0034612	response to tumor necrosis factor	4.86684e-08	1
GO:0006958	complement activation, classical pathway	4.94811e-08	1
GO:0046425	regulation of receptor signaling pathway via JAK-STAT	4.94811e-08	1
GO:0071622	regulation of granulocyte chemotaxis	5.34595e-08	1
GO:0097696	receptor signaling pathway via STAT	5.4767e-08	1
GO:0042226	interleukin-6 biosynthetic process	5.83845e-08	1
GO:0050690	regulation of defense response to virus by virus	7.52356e-08	1
GO:0002673	regulation of acute inflammatory response	7.58278e-08	1
GO:0071675	regulation of mononuclear cell migration	7.58278e-08	1
GO:0051896	regulation of protein kinase B signaling	7.68214e-08	1
GO:1904951	positive regulation of establishment of protein localization	8.11858e-08	1
GO:0032602	chemokine production	8.23518e-08	1
GO:0001959	regulation of cytokine-mediated signaling pathway	9.25696e-08	1
GO:0002675	positive regulation of acute inflammatory response	9.36193e-08	1
GO:0002793	positive regulation of peptide secretion	1.00009e-07	1
GO:0050766	positive regulation of phagocytosis	1.18613e-07	1
GO:0070227	lymphocyte apoptotic process	1.18613e-07	1
GO:0002285	lymphocyte activation involved in immune response	1.18613e-07	1
GO:0001913	T cell mediated cytotoxicity	1.22775e-07	1
GO:0033077	T cell differentiation in thymus	1.33425e-07	1
GO:0001818	negative regulation of cytokine production	1.4352e-07	1
GO:0001914	regulation of T cell mediated cytotoxicity	1.44337e-07	1
GO:0002888	positive regulation of myeloid leukocyte mediated immunity	1.44337e-07	1
GO:0002702	positive regulation of production of molecular mediator of immune response	1.48516e-07	1
GO:0042531	positive regulation of tyrosine phosphorylation of STAT protein	1.48573e-07	1
GO:0002712	regulation of B cell mediated immunity	1.65256e-07	1
GO:0002889	regulation of immunoglobulin mediated immune response	1.65256e-07	1
GO:0070372	regulation of ERK1 and ERK2 cascade	1.68481e-07	1
GO:0042533	tumor necrosis factor biosynthetic process	1.75426e-07	1
GO:0042534	regulation of tumor necrosis factor biosynthetic process	1.75426e-07	1
GO:0032945	negative regulation of mononuclear cell proliferation	1.8546e-07	1
GO:0050672	negative regulation of lymphocyte proliferation	1.8546e-07	1
GO:0032653	regulation of interleukin-10 production	1.8929e-07	1
GO:0048871	multicellular organismal homeostasis	2.11767e-07	1
GO:0032735	positive regulation of interleukin-12 production	2.11767e-07	1
GO:0042092	type 2 immune response	2.11767e-07	1
GO:0045060	negative thymic T cell selection	2.11767e-07	1
GO:0045351	type I interferon biosynthetic process	2.11767e-07	1
GO:0070228	regulation of lymphocyte apoptotic process	2.16194e-07	1
GO:0007259	receptor signaling pathway via JAK-STAT	2.28805e-07	1
GO:1904018	positive regulation of vasculature development	2.44439e-07	1
GO:0032663	regulation of interleukin-2 production	2.48983e-07	1
GO:0002755	MyD88-dependent toll-like receptor signaling pathway	2.53198e-07	1
GO:0030224	monocyte differentiation	2.53198e-07	1
GO:1903131	mononuclear cell differentiation	2.53198e-07	1
GO:0019883	antigen processing and presentation of endogenous antigen	2.77924e-07	1
GO:0032481	positive regulation of type I interferon production	2.81143e-07	1
GO:1901224	positive regulation of NIK/NF-kappaB signaling	2.81143e-07	1
GO:0032613	interleukin-10 production	2.81734e-07	1
GO:0001910	regulation of leukocyte mediated cytotoxicity	3.13015e-07	1
GO:0001912	positive regulation of leukocyte mediated cytotoxicity	3.23751e-07	1
GO:0043383	negative T cell selection	3.42213e-07	1
GO:0031663	lipopolysaccharide-mediated signaling pathway	4.25413e-07	1
GO:0032722	positive regulation of chemokine production	4.25413e-07	1
GO:0045766	positive regulation of angiogenesis	4.26641e-07	1
GO:0032642	regulation of chemokine production	4.7689e-07	1
GO:0042509	regulation of tyrosine phosphorylation of STAT protein	5.28777e-07	1
GO:0048872	homeostasis of number of cells	5.32126e-07	1
GO:0035723	interleukin-15-mediated signaling pathway	5.36521e-07	1
GO:0071350	cellular response to interleukin-15	5.36521e-07	1
GO:0002507	tolerance induction	6.10984e-07	1
GO:0034113	heterotypic cell-cell adhesion	6.20568e-07	1
GO:0071356	cellular response to tumor necrosis factor	6.49165e-07	1
GO:0007260	tyrosine phosphorylation of STAT protein	7.04934e-07	1
GO:0045089	positive regulation of innate immune response	7.21495e-07	1
GO:0001916	positive regulation of T cell mediated cytotoxicity	7.74715e-07	1
GO:0070672	response to interleukin-15	8.08579e-07	1
GO:0051090	regulation of DNA-binding transcription factor activity	8.09465e-07	1
GO:1901222	regulation of NIK/NF-kappaB signaling	9.3215e-07	1
GO:0038061	NIK/NF-kappaB signaling	9.6681e-07	1
GO:0043123	positive regulation of I-kappaB kinase/NF-kappaB signaling	9.6681e-07	1
GO:0051092	positive regulation of NF-kappaB transcription factor activity	9.75466e-07	1
GO:0002548	monocyte chemotaxis	9.92714e-07	1
GO:0051091	positive regulation of DNA-binding transcription factor activity	1.04537e-06	1
GO:0097191	extrinsic apoptotic signaling pathway	1.18532e-06	1
GO:0032647	regulation of interferon-alpha production	1.20311e-06	1
GO:0045577	regulation of B cell differentiation	1.20311e-06	1
GO:0001894	tissue homeostasis	1.51401e-06	1
GO:0002643	regulation of tolerance induction	1.65871e-06	1
GO:0030889	negative regulation of B cell proliferation	1.65871e-06	1
GO:0033033	negative regulation of myeloid cell apoptotic process	1.65871e-06	1
GO:0002828	regulation of type 2 immune response	1.82511e-06	1
GO:0032607	interferon-alpha production	1.82511e-06	1
GO:0032728	positive regulation of interferon-beta production	1.82511e-06	1
GO:1901342	regulation of vasculature development	2.80196e-06	1
GO:0007252	I-kappaB phosphorylation	3.14356e-06	1
GO:0042095	interferon-gamma biosynthetic process	3.14356e-06	1
GO:0032633	interleukin-4 production	3.28417e-06	1
GO:0002833	positive regulation of response to biotic stimulus	3.80065e-06	1
GO:0043368	positive T cell selection	3.93228e-06	1
GO:0002720	positive regulation of cytokine production involved in immune response	3.99022e-06	1
GO:0006816	calcium ion transport	4.04448e-06	1
GO:0002695	negative regulation of leukocyte activation	4.5962e-06	1
GO:0070374	positive regulation of ERK1 and ERK2 cascade	5.07472e-06	1
GO:0042535	positive regulation of tumor necrosis factor biosynthetic process	5.44691e-06	1
GO:0045655	regulation of monocyte differentiation	5.44691e-06	1
GO:0032733	positive regulation of interleukin-10 production	5.48663e-06	1
GO:0002714	positive regulation of B cell mediated immunity	6.4386e-06	1
GO:0002891	positive regulation of immunoglobulin mediated immune response	6.4386e-06	1
GO:0045730	respiratory burst	6.4386e-06	1
GO:0051250	negative regulation of lymphocyte activation	6.61793e-06	1
GO:0032612	interleukin-1 production	7.56886e-06	1
GO:2001233	regulation of apoptotic signaling pathway	7.81918e-06	1
GO:0045576	mast cell activation	7.97624e-06	1
GO:2000109	regulation of macrophage apoptotic process	8.44948e-06	1
GO:0002761	regulation of myeloid leukocyte differentiation	8.64386e-06	1
GO:1905521	regulation of macrophage migration	8.71114e-06	1
GO:0032727	positive regulation of interferon-alpha production	8.76044e-06	1
GO:0071404	cellular response to low-density lipoprotein particle stimulus	8.76044e-06	1
GO:0045123	cellular extravasation	8.78079e-06	1
GO:0051235	maintenance of location	8.91655e-06	1
GO:0000187	activation of MAPK activity	9.2468e-06	1
GO:0030168	platelet activation	9.78579e-06	1
GO:0032753	positive regulation of interleukin-4 production	1.09468e-05	1
GO:0030890	positive regulation of B cell proliferation	1.15449e-05	1
GO:0002517	T cell tolerance induction	1.27584e-05	1
GO:0043122	regulation of I-kappaB kinase/NF-kappaB signaling	1.31549e-05	1
GO:0050854	regulation of antigen receptor-mediated signaling pathway	1.32655e-05	1
GO:0002407	dendritic cell chemotaxis	1.34475e-05	1
GO:0042104	positive regulation of activated T cell proliferation	1.34475e-05	1
GO:0050857	positive regulation of antigen receptor-mediated signaling pathway	1.34475e-05	1
GO:0033002	muscle cell proliferation	1.41475e-05	1
GO:0070838	divalent metal ion transport	1.41481e-05	1
GO:0050866	negative regulation of cell activation	1.47814e-05	1
GO:0072593	reactive oxygen species metabolic process	1.48083e-05	1
GO:0090025	regulation of monocyte chemotaxis	1.64466e-05	1
GO:0072511	divalent inorganic cation transport	1.69905e-05	1
GO:0033627	cell adhesion mediated by integrin	1.75355e-05	1
GO:0016045	detection of bacterium	1.81518e-05	1
GO:0038110	interleukin-2-mediated signaling pathway	1.81518e-05	1
GO:0045416	positive regulation of interleukin-8 biosynthetic process	1.81518e-05	1
GO:0071888	macrophage apoptotic process	1.81518e-05	1
GO:0030316	osteoclast differentiation	1.83926e-05	1
GO:0033209	tumor necrosis factor-mediated signaling pathway	2.02946e-05	1
GO:0033628	regulation of cell adhesion mediated by integrin	2.1802e-05	1
GO:0043300	regulation of leukocyte degranulation	2.1802e-05	1
GO:0048660	regulation of smooth muscle cell proliferation	2.23866e-05	1
GO:0032673	regulation of interleukin-4 production	2.37416e-05	1
GO:0036336	dendritic cell migration	2.37416e-05	1
GO:0009612	response to mechanical stimulus	2.37463e-05	1
GO:0032611	interleukin-1 beta production	2.42006e-05	1
GO:0046632	alpha-beta T cell differentiation	2.42006e-05	1
GO:0048661	positive regulation of smooth muscle cell proliferation	2.42006e-05	1
GO:0006953	acute-phase response	2.42006e-05	1
GO:0043303	mast cell degranulation	2.42006e-05	1
GO:0048659	smooth muscle cell proliferation	2.42628e-05	1
GO:0002532	production of molecular mediator involved in inflammatory response	2.45135e-05	1
GO:0002430	complement receptor mediated signaling pathway	2.4655e-05	1
GO:0002864	regulation of acute inflammatory response to antigenic stimulus	2.4655e-05	1
GO:0045059	positive thymic T cell selection	2.4655e-05	1
GO:0045078	positive regulation of interferon-gamma biosynthetic process	2.4655e-05	1
GO:0071352	cellular response to interleukin-2	2.4655e-05	1
GO:0002279	mast cell activation involved in immune response	2.67972e-05	1
GO:0032648	regulation of interferon-beta production	2.67972e-05	1
GO:0032652	regulation of interleukin-1 production	2.71971e-05	1
GO:2000108	positive regulation of leukocyte apoptotic process	2.74124e-05	1
GO:0002448	mast cell mediated immunity	3.00652e-05	1
GO:0033032	regulation of myeloid cell apoptotic process	3.27036e-05	1
GO:0002286	T cell activation involved in immune response	3.32958e-05	1
GO:0050862	positive regulation of T cell receptor signaling pathway	3.32958e-05	1
GO:0070669	response to interleukin-2	3.32958e-05	1
GO:0098543	detection of other organism	3.32958e-05	1
GO:0007584	response to nutrient	3.32958e-05	1
GO:0032608	interferon-beta production	3.32958e-05	1
GO:0050869	negative regulation of B cell activation	3.81566e-05	1
GO:0090022	regulation of neutrophil chemotaxis	3.81566e-05	1
GO:0019884	antigen processing and presentation of exogenous antigen	3.98947e-05	1
GO:0006968	cellular defense response	4.15797e-05	1
GO:0071260	cellular response to mechanical stimulus	4.3132e-05	1
GO:0010759	positive regulation of macrophage chemotaxis	4.41726e-05	1
GO:0150146	cell junction disassembly	4.41726e-05	1
GO:0002724	regulation of T cell cytokine production	4.44736e-05	1
GO:0072676	lymphocyte migration	4.52816e-05	1
GO:1905517	macrophage migration	4.58318e-05	1
GO:2001234	negative regulation of apoptotic signaling pathway	5.1432e-05	1
GO:0055094	response to lipoprotein particle	5.17944e-05	1
GO:1903900	regulation of viral life cycle	5.2081e-05	1
GO:0052548	regulation of endopeptidase activity	5.2081e-05	1
GO:0050777	negative regulation of immune response	5.47732e-05	1
GO:0002475	antigen processing and presentation via MHC class Ib	5.68964e-05	1
GO:0042033	chemokine biosynthetic process	5.68964e-05	1
GO:0050755	chemokine metabolic process	5.68964e-05	1
GO:0097305	response to alcohol	5.69541e-05	1
GO:0033028	myeloid cell apoptotic process	5.94057e-05	1
GO:0019058	viral life cycle	5.99857e-05	1
GO:0043112	receptor metabolic process	6.0796e-05	1
GO:0045765	regulation of angiogenesis	6.84589e-05	1
GO:0071402	cellular response to lipoprotein particle stimulus	6.84589e-05	1
GO:2001236	regulation of extrinsic apoptotic signaling pathway	6.95682e-05	1
GO:0030101	natural killer cell activation	7.18849e-05	1
GO:0032740	positive regulation of interleukin-17 production	7.20997e-05	1
GO:0045072	regulation of interferon-gamma biosynthetic process	7.20997e-05	1
GO:0060402	calcium ion transport into cytosol	8.03202e-05	1
GO:0045071	negative regulation of viral genome replication	8.1811e-05	1
GO:0071496	cellular response to external stimulus	8.29604e-05	1
GO:0019079	viral genome replication	8.56218e-05	1
GO:1902622	regulation of neutrophil migration	8.92138e-05	1
GO:2000516	positive regulation of CD4-positive, alpha-beta T cell activation	8.92138e-05	1
GO:0002902	regulation of B cell apoptotic process	9.00915e-05	1
GO:0070230	positive regulation of lymphocyte apoptotic process	9.00915e-05	1
GO:0090026	positive regulation of monocyte chemotaxis	9.00915e-05	1
GO:0032651	regulation of interleukin-1 beta production	9.41724e-05	1
GO:0051209	release of sequestered calcium ion into cytosol	9.47938e-05	1
GO:0052547	regulation of peptidase activity	0.000100256	1
GO:0038083	peptidyl-tyrosine autophosphorylation	0.000100256	1
GO:0046006	regulation of activated T cell proliferation	0.000100256	1
GO:0050691	regulation of defense response to virus by host	0.000100256	1
GO:0051283	negative regulation of sequestering of calcium ion	0.000105227	1
GO:0045637	regulation of myeloid cell differentiation	0.000106973	1
GO:0002544	chronic inflammatory response	0.000109948	1
GO:0002726	positive regulation of T cell cytokine production	0.000109948	1
GO:0002922	positive regulation of humoral immune response	0.000109948	1
GO:0045414	regulation of interleukin-8 biosynthetic process	0.000109948	1
GO:0098581	detection of external biotic stimulus	0.000109948	1
GO:0050792	regulation of viral process	0.000113412	1
GO:0051282	regulation of sequestering of calcium ion	0.000115785	1
GO:0048247	lymphocyte chemotaxis	0.000124209	1
GO:0050856	regulation of T cell receptor signaling pathway	0.00012722	1
GO:0045069	regulation of viral genome replication	0.000128845	1
GO:0002374	cytokine secretion involved in immune response	0.000132801	1
GO:0002577	regulation of antigen processing and presentation	0.000132801	1
GO:0002827	positive regulation of T-helper 1 type immune response	0.000132801	1
GO:0032816	positive regulation of natural killer cell activation	0.000132801	1
GO:0033630	positive regulation of cell adhesion mediated by integrin	0.000132801	1
GO:0042228	interleukin-8 biosynthetic process	0.000132801	1
GO:1905523	positive regulation of macrophage migration	0.000132801	1
GO:0072678	T cell migration	0.000132801	1
GO:0051208	sequestering of calcium ion	0.000133208	1
GO:0002369	T cell cytokine production	0.000140823	1
GO:0050798	activated T cell proliferation	0.000158484	1
GO:0150077	regulation of neuroinflammatory response	0.000158484	1
GO:0002438	acute inflammatory response to antigenic stimulus	0.000160756	1
GO:0050918	positive chemotaxis	0.000169722	1
GO:0031098	stress-activated protein kinase signaling cascade	0.000171167	1
GO:0060401	cytosolic calcium ion transport	0.000171225	1
GO:0010950	positive regulation of endopeptidase activity	0.000186611	1
GO:0043903	regulation of interspecies interactions between organisms	0.000187963	1
GO:0006925	inflammatory cell apoptotic process	0.000192538	1
GO:0071347	cellular response to interleukin-1	0.000193683	1
GO:0042088	T-helper 1 type immune response	0.000196667	1
GO:0034121	regulation of toll-like receptor signaling pathway	0.000196789	1
GO:0022408	negative regulation of cell-cell adhesion	0.000200972	1
GO:0007568	aging	0.000201459	1
GO:0007229	integrin-mediated signaling pathway	0.000205535	1
GO:0097553	calcium ion transmembrane import into cytosol	0.000206475	1
GO:0030225	macrophage differentiation	0.000216815	1
GO:0061756	leukocyte adhesion to vascular endothelial cell	0.000216815	1
GO:2001237	negative regulation of extrinsic apoptotic signaling pathway	0.000216815	1
GO:0031100	animal organ regeneration	0.000244963	1
GO:0050688	regulation of defense response to virus	0.000244963	1
GO:0014015	positive regulation of gliogenesis	0.000263433	1
GO:0032418	lysosome localization	0.000263433	1
GO:0019731	antibacterial humoral response	0.000264825	1
GO:0001783	B cell apoptotic process	0.000264825	1
GO:0043302	positive regulation of leukocyte degranulation	0.000264825	1
GO:0071677	positive regulation of mononuclear cell migration	0.000264825	1
GO:0090023	positive regulation of neutrophil chemotaxis	0.000264825	1
GO:0045834	positive regulation of lipid metabolic process	0.00027043	1
GO:0048002	antigen processing and presentation of peptide antigen	0.000282913	1
GO:0046638	positive regulation of alpha-beta T cell differentiation	0.000291023	1
GO:0070231	T cell apoptotic process	0.000291023	1
GO:0007596	blood coagulation	0.000299773	1
GO:0050901	leukocyte tethering or rolling	0.000308521	1
GO:2000482	regulation of interleukin-8 secretion	0.000308521	1
GO:0051403	stress-activated MAPK cascade	0.000309532	1
GO:0002377	immunoglobulin production	0.000327268	1
GO:0070302	regulation of stress-activated protein kinase signaling cascade	0.000327268	1
GO:0010959	regulation of metal ion transport	0.000331595	1
GO:0007599	hemostasis	0.000339985	1
GO:0050817	coagulation	0.000347761	1
GO:0045348	positive regulation of MHC class II biosynthetic process	0.000347761	1
GO:0045657	positive regulation of monocyte differentiation	0.000347761	1
GO:0097048	dendritic cell apoptotic process	0.000347761	1
GO:2000668	regulation of dendritic cell apoptotic process	0.000347761	1
GO:2000377	regulation of reactive oxygen species metabolic process	0.000348106	1
GO:0010758	regulation of macrophage chemotaxis	0.000351939	1
GO:0034114	regulation of heterotypic cell-cell adhesion	0.000351939	1
GO:0071624	positive regulation of granulocyte chemotaxis	0.000351939	1
GO:0010952	positive regulation of peptidase activity	0.00037334	1
GO:0031099	regeneration	0.000387266	1
GO:0002825	regulation of T-helper 1 type immune response	0.00040693	1
GO:0060143	positive regulation of syncytium formation by plasma membrane fusion	0.00040693	1
GO:0002758	innate immune response-activating signal transduction	0.000426042	1
GO:0046209	nitric oxide metabolic process	0.00043896	1
GO:0009620	response to fungus	0.00045264	1
GO:0002604	regulation of dendritic cell antigen processing and presentation	0.000461091	1
GO:0032490	detection of molecule of bacterial origin	0.000461091	1
GO:0098883	synapse pruning	0.000461091	1
GO:1902563	regulation of neutrophil activation	0.000461091	1
GO:0010818	T cell chemotaxis	0.000464021	1
GO:0019216	regulation of lipid metabolic process	0.000471186	1
GO:0032715	negative regulation of interleukin-6 production	0.000489361	1
GO:0051924	regulation of calcium ion transport	0.000512925	1
GO:1903901	negative regulation of viral life cycle	0.000522246	1
GO:2001057	reactive nitrogen species metabolic process	0.000522246	1
GO:0070555	response to interleukin-1	0.000522246	1
GO:0010575	positive regulation of vascular endothelial growth factor production	0.000522246	1
GO:0035666	TRIF-dependent toll-like receptor signaling pathway	0.000522246	1
GO:0060142	regulation of syncytium formation by plasma membrane fusion	0.000522246	1
GO:0070229	negative regulation of lymphocyte apoptotic process	0.000522246	1
GO:0072606	interleukin-8 secretion	0.000522246	1
GO:1902624	positive regulation of neutrophil migration	0.000522246	1
GO:0002763	positive regulation of myeloid leukocyte differentiation	0.000524152	1
GO:0019730	antimicrobial humoral response	0.000531574	1
GO:0001776	leukocyte homeostasis	0.000547984	1
GO:0070542	response to fatty acid	0.000547984	1
GO:0014013	regulation of gliogenesis	0.000583442	1
GO:0002468	dendritic cell antigen processing and presentation	0.000583442	1
GO:0036005	response to macrophage colony-stimulating factor	0.000583442	1
GO:0036006	cellular response to macrophage colony-stimulating factor stimulus	0.000583442	1
GO:0045080	positive regulation of chemokine biosynthetic process	0.000583442	1
GO:0045579	positive regulation of B cell differentiation	0.000583442	1
GO:0051132	NK T cell activation	0.000583442	1
GO:0009595	detection of biotic stimulus	0.000584961	1
GO:0000768	syncytium formation by plasma membrane fusion	0.000607611	1
GO:0002381	immunoglobulin production involved in immunoglobulin mediated immune response	0.000607611	1
GO:0140253	cell-cell fusion	0.000607611	1
GO:1901214	regulation of neuron death	0.000617799	1
GO:0007254	JNK cascade	0.000646556	1
GO:0060760	positive regulation of response to cytokine stimulus	0.000657047	1
GO:0043304	regulation of mast cell degranulation	0.000657047	1
GO:2000406	positive regulation of T cell migration	0.000657047	1
GO:0050728	negative regulation of inflammatory response	0.000658983	1
GO:0006949	syncytium formation	0.000708891	1
GO:0045639	positive regulation of myeloid cell differentiation	0.000721279	1
GO:1903038	negative regulation of leukocyte cell-cell adhesion	0.000721279	1
GO:0032725	positive regulation of granulocyte macrophage colony-stimulating factor production	0.000734247	1
GO:0032814	regulation of natural killer cell activation	0.000736094	1
GO:0033006	regulation of mast cell activation involved in immune response	0.000736094	1
GO:0051651	maintenance of location in cell	0.000752912	1
GO:0035710	CD4-positive, alpha-beta T cell activation	0.000757739	1
GO:0042130	negative regulation of T cell proliferation	0.000757739	1
GO:0001659	temperature homeostasis	0.000757911	1
GO:0070304	positive regulation of stress-activated protein kinase signaling cascade	0.000757911	1
GO:0062207	regulation of pattern recognition receptor signaling pathway	0.000798574	1
GO:0002756	MyD88-independent toll-like receptor signaling pathway	0.000818321	1
GO:0045191	regulation of isotype switching	0.000818321	1
GO:0070232	regulation of T cell apoptotic process	0.000818321	1
GO:0060249	anatomical structure homeostasis	0.000841239	1
GO:2000514	regulation of CD4-positive, alpha-beta T cell activation	0.000874512	1
GO:0060337	type I interferon signaling pathway	0.000885657	1
GO:0071357	cellular response to type I interferon	0.000885657	1
GO:0043270	positive regulation of ion transport	0.000888396	1
GO:0001771	immunological synapse formation	0.000895765	1
GO:0045346	regulation of MHC class II biosynthetic process	0.000895765	1
GO:0046629	gamma-delta T cell activation	0.000895765	1
GO:0070234	positive regulation of T cell apoptotic process	0.000895765	1
GO:0010574	regulation of vascular endothelial growth factor production	0.000903142	1
GO:0032660	regulation of interleukin-17 production	0.000903142	1
GO:0002474	antigen processing and presentation of peptide antigen via MHC class I	0.000923793	1
GO:0002260	lymphocyte homeostasis	0.000923793	1
GO:0045453	bone resorption	0.000923793	1
GO:0048771	tissue remodeling	0.000923793	1
GO:0046637	regulation of alpha-beta T cell differentiation	0.000993325	1
GO:0045807	positive regulation of endocytosis	0.00102489	1
GO:0043550	regulation of lipid kinase activity	0.00106215	1
GO:0045670	regulation of osteoclast differentiation	0.00106215	1
GO:0046579	positive regulation of Ras protein signal transduction	0.00106215	1
GO:0034340	response to type I interferon	0.0010753	1
GO:0032645	regulation of granulocyte macrophage colony-stimulating factor production	0.00107642	1
GO:0034134	toll-like receptor 2 signaling pathway	0.00107642	1
GO:0042976	activation of Janus kinase activity	0.00107642	1
GO:0045073	regulation of chemokine biosynthetic process	0.00107642	1
GO:0045342	MHC class II biosynthetic process	0.00107642	1
GO:0051770	positive regulation of nitric-oxide synthase biosynthetic process	0.00107642	1
GO:2000484	positive regulation of interleukin-8 secretion	0.00107642	1
GO:0010573	vascular endothelial growth factor production	0.00109268	1
GO:0042554	superoxide anion generation	0.00109268	1
GO:0090218	positive regulation of lipid kinase activity	0.00109268	1
GO:0046330	positive regulation of JNK cascade	0.00110217	1
GO:0055024	regulation of cardiac muscle tissue development	0.00111058	1
GO:0070498	interleukin-1-mediated signaling pathway	0.00111058	1
GO:0046328	regulation of JNK cascade	0.00111485	1
GO:0048525	negative regulation of viral process	0.00116782	1
GO:0046777	protein autophosphorylation	0.00117124	1
GO:0002218	activation of innate immune response	0.00118788	1
GO:0045428	regulation of nitric oxide biosynthetic process	0.00118788	1
GO:2000403	positive regulation of lymphocyte migration	0.00119818	1
GO:2000379	positive regulation of reactive oxygen species metabolic process	0.0012212	1
GO:0032872	regulation of stress-activated MAPK cascade	0.00123424	1
GO:0007162	negative regulation of cell adhesion	0.00123424	1
GO:0032604	granulocyte macrophage colony-stimulating factor production	0.001277	1
GO:0032695	negative regulation of interleukin-12 production	0.001277	1
GO:0034116	positive regulation of heterotypic cell-cell adhesion	0.001277	1
GO:2000116	regulation of cysteine-type endopeptidase activity	0.00130278	1
GO:0032620	interleukin-17 production	0.00130999	1
GO:0048246	macrophage chemotaxis	0.00130999	1
GO:0002292	T cell differentiation involved in immune response	0.00134055	1
GO:0070997	neuron death	0.00135043	1
GO:0031649	heat generation	0.0015177	1
GO:0035729	cellular response to hepatocyte growth factor stimulus	0.0015177	1
GO:0048535	lymph node development	0.0015177	1
GO:0060263	regulation of respiratory burst	0.0015177	1
GO:2001056	positive regulation of cysteine-type endopeptidase activity	0.00154262	1
GO:0042036	negative regulation of cytokine biosynthetic process	0.001578	1
GO:0051057	positive regulation of small GTPase mediated signal transduction	0.00161617	1
GO:0045862	positive regulation of proteolysis	0.00168851	1
GO:0051155	positive regulation of striated muscle cell differentiation	0.00171831	1
GO:0007520	myoblast fusion	0.00172488	1
GO:0070233	negative regulation of T cell apoptotic process	0.00178576	1
GO:0150079	negative regulation of neuroinflammatory response	0.00178576	1
GO:0002312	B cell activation involved in immune response	0.00181927	1
GO:0031623	receptor internalization	0.0018439	1
GO:0006509	membrane protein ectodomain proteolysis	0.00187177	1
GO:0010470	regulation of gastrulation	0.00187177	1
GO:0033003	regulation of mast cell activation	0.00187177	1
GO:0050868	negative regulation of T cell activation	0.00191827	1
GO:0001895	retina homeostasis	0.00191827	1
GO:0030278	regulation of ossification	0.00194627	1
GO:1905952	regulation of lipid localization	0.00197713	1
GO:0002223	stimulatory C-type lectin receptor signaling pathway	0.00200092	1
GO:0050850	positive regulation of calcium-mediated signaling	0.00202645	1
GO:1904646	cellular response to amyloid-beta	0.00202645	1
GO:0032930	positive regulation of superoxide anion generation	0.00204742	1
GO:0033189	response to vitamin A	0.00204742	1
GO:0034138	toll-like receptor 3 signaling pathway	0.00204742	1
GO:0035728	response to hepatocyte growth factor	0.00204742	1
GO:1901741	positive regulation of myoblast fusion	0.00204742	1
GO:2000010	positive regulation of protein localization to cell surface	0.00204742	1
GO:0050679	positive regulation of epithelial cell proliferation	0.00210579	1
GO:2000404	regulation of T cell migration	0.00218571	1
GO:0006809	nitric oxide biosynthetic process	0.002251	1
GO:0002220	innate immune response activating cell surface receptor signaling pathway	0.00225427	1
GO:0051153	regulation of striated muscle cell differentiation	0.00235443	1
GO:0010560	positive regulation of glycoprotein biosynthetic process	0.00236303	1
GO:0051767	nitric-oxide synthase biosynthetic process	0.00236303	1
GO:0051769	regulation of nitric-oxide synthase biosynthetic process	0.00236303	1
GO:0055021	regulation of cardiac muscle tissue growth	0.0023654	1
GO:0035743	CD4-positive, alpha-beta T cell cytokine production	0.00272557	1
GO:1901739	regulation of myoblast fusion	0.00272557	1
GO:0043281	regulation of cysteine-type endopeptidase activity involved in apoptotic process	0.00273272	1
GO:0002204	somatic recombination of immunoglobulin genes involved in immune response	0.00275494	1
GO:0002208	somatic diversification of immunoglobulins involved in immune response	0.00275494	1
GO:0045190	isotype switching	0.00275494	1
GO:0034109	homotypic cell-cell adhesion	0.0027733	1
GO:0110110	positive regulation of animal organ morphogenesis	0.0027733	1
GO:1903409	reactive oxygen species biosynthetic process	0.00287163	1
GO:1905954	positive regulation of lipid localization	0.0029226	1
GO:1903727	positive regulation of phospholipid metabolic process	0.00296135	1
GO:0051928	positive regulation of calcium ion transport	0.00298249	1
GO:0032928	regulation of superoxide anion generation	0.00307359	1
GO:0035584	calcium-mediated signaling using intracellular calcium source	0.00307359	1
GO:0045624	positive regulation of T-helper cell differentiation	0.00307359	1
GO:0060420	regulation of heart growth	0.00322865	1
GO:0032874	positive regulation of stress-activated MAPK cascade	0.00332207	1
GO:0001961	positive regulation of cytokine-mediated signaling pathway	0.0034137	1
GO:0014009	glial cell proliferation	0.0034137	1
GO:0034123	positive regulation of toll-like receptor signaling pathway	0.00346911	1
GO:0034695	response to prostaglandin E	0.00346911	1
GO:0048714	positive regulation of oligodendrocyte differentiation	0.00346911	1
GO:0051043	regulation of membrane protein ectodomain proteolysis	0.00346911	1
GO:0006919	activation of cysteine-type endopeptidase activity involved in apoptotic process	0.00354597	1
GO:0002576	platelet degranulation	0.0035942	1
GO:0002478	antigen processing and presentation of exogenous peptide antigen	0.00362287	1
GO:0048260	positive regulation of receptor-mediated endocytosis	0.00363444	1
GO:0051781	positive regulation of cell division	0.00371236	1
GO:0016447	somatic recombination of immunoglobulin gene segments	0.00387483	1
GO:0032731	positive regulation of interleukin-1 beta production	0.00387483	1
GO:0034103	regulation of tissue remodeling	0.00387483	1
GO:1903725	regulation of phospholipid metabolic process	0.00387483	1
GO:0034162	toll-like receptor 9 signaling pathway	0.00387483	1
GO:1903020	positive regulation of glycoprotein metabolic process	0.00387483	1
GO:0001101	response to acid chemical	0.00402824	1
GO:2001235	positive regulation of apoptotic signaling pathway	0.00406619	1
GO:0043280	positive regulation of cysteine-type endopeptidase activity involved in apoptotic process	0.00412511	1
GO:0045840	positive regulation of mitotic nuclear division	0.00412511	1
GO:1903307	positive regulation of regulated secretory pathway	0.00412511	1
GO:0046849	bone remodeling	0.00424337	1
GO:0051147	regulation of muscle cell differentiation	0.00428614	1
GO:0032616	interleukin-13 production	0.00428614	1
GO:0034110	regulation of homotypic cell-cell adhesion	0.00428614	1
GO:0045672	positive regulation of osteoclast differentiation	0.00428614	1
GO:0045830	positive regulation of isotype switching	0.00428614	1
GO:0060330	regulation of response to interferon-gamma	0.00428614	1
GO:0060334	regulation of interferon-gamma-mediated signaling pathway	0.00428614	1
GO:0072677	eosinophil migration	0.00428614	1
GO:1904645	response to amyloid-beta	0.00436027	1
GO:0042063	gliogenesis	0.00443047	1
GO:0043551	regulation of phosphatidylinositol 3-kinase activity	0.00465523	1
GO:0051260	protein homooligomerization	0.00466085	1
GO:0032800	receptor biosynthetic process	0.00477824	1
GO:0033273	response to vitamin	0.0048101	1
GO:0051048	negative regulation of secretion	0.00483254	1
GO:0031348	negative regulation of defense response	0.00495404	1
GO:0009266	response to temperature stimulus	0.00548668	1
GO:0062013	positive regulation of small molecule metabolic process	0.00560371	1
GO:0042093	T-helper cell differentiation	0.00560371	1
GO:0120162	positive regulation of cold-induced thermogenesis	0.00574107	1
GO:0002691	regulation of cellular extravasation	0.00585625	1
GO:1902932	positive regulation of alcohol biosynthetic process	0.00585625	1
GO:1904994	regulation of leukocyte adhesion to vascular endothelial cell	0.00585625	1
GO:0032732	positive regulation of interleukin-1 production	0.00591016	1
GO:0033619	membrane protein proteolysis	0.00591016	1
GO:0070527	platelet aggregation	0.00591016	1
GO:0106106	cold-induced thermogenesis	0.00593023	1
GO:0120161	regulation of cold-induced thermogenesis	0.00593023	1
GO:0050848	regulation of calcium-mediated signaling	0.00593023	1
GO:0002294	CD4-positive, alpha-beta T cell differentiation involved in immune response	0.00624358	1
GO:0042267	natural killer cell mediated cytotoxicity	0.00624358	1
GO:0070723	response to cholesterol	0.00640726	1
GO:0007200	phospholipase C-activating G protein-coupled receptor signaling pathway	0.00644135	1
GO:0046879	hormone secretion	0.00644135	1
GO:0002287	alpha-beta T cell activation involved in immune response	0.00657942	1
GO:0002293	alpha-beta T cell differentiation involved in immune response	0.00657942	1
GO:1903902	positive regulation of viral life cycle	0.00657942	1
GO:0031667	response to nutrient levels	0.00665387	1
GO:0000018	regulation of DNA recombination	0.00665387	1
GO:0048259	regulation of receptor-mediated endocytosis	0.00665387	1
GO:1903426	regulation of reactive oxygen species biosynthetic process	0.00665387	1
GO:0050673	epithelial cell proliferation	0.00666561	1
GO:0043434	response to peptide hormone	0.00689548	1
GO:0002792	negative regulation of peptide secretion	0.00689793	1
GO:0002562	somatic diversification of immune receptors via germline recombination within a single locus	0.00689793	1
GO:0016444	somatic cell DNA recombination	0.00689793	1
GO:0051098	regulation of binding	0.00689998	1
GO:0001782	B cell homeostasis	0.00689998	1
GO:0010743	regulation of macrophage derived foam cell differentiation	0.00689998	1
GO:0043372	positive regulation of CD4-positive, alpha-beta T cell differentiation	0.00689998	1
GO:0032091	negative regulation of protein binding	0.00714819	1
GO:0002637	regulation of immunoglobulin production	0.00723468	1
GO:0031646	positive regulation of nervous system process	0.00723468	1
GO:2000401	regulation of lymphocyte migration	0.00723468	1
GO:0008630	intrinsic apoptotic signaling pathway in response to DNA damage	0.00741385	1
GO:0050678	regulation of epithelial cell proliferation	0.00749682	1
GO:0010543	regulation of platelet activation	0.00749682	1
GO:0034694	response to prostaglandin	0.00749682	1
GO:1902230	negative regulation of intrinsic apoptotic signaling pathway in response to DNA damage	0.00749682	1
GO:0009914	hormone transport	0.00753482	1
GO:0002228	natural killer cell mediated immunity	0.00758071	1
GO:0016445	somatic diversification of immunoglobulins	0.00758071	1
GO:0055017	cardiac muscle tissue growth	0.00764537	1
GO:0016202	regulation of striated muscle tissue development	0.00766742	1
GO:0034764	positive regulation of transmembrane transport	0.00772463	1
GO:0070588	calcium ion transmembrane transport	0.00779305	1
GO:0042133	neurotransmitter metabolic process	0.00788885	1
GO:0030100	regulation of endocytosis	0.00789159	1
GO:0042136	neurotransmitter biosynthetic process	0.00789159	1
GO:2001023	regulation of response to drug	0.00789159	1
GO:0043552	positive regulation of phosphatidylinositol 3-kinase activity	0.00807694	1
GO:0045589	regulation of regulatory T cell differentiation	0.00807694	1
GO:1990845	adaptive thermogenesis	0.00808296	1
GO:0048524	positive regulation of viral process	0.00817443	1
GO:1901861	regulation of muscle tissue development	0.00831151	1
GO:0040014	regulation of multicellular organism growth	0.00831151	1
GO:0051785	positive regulation of nuclear division	0.00831151	1
GO:1901215	negative regulation of neuron death	0.00845352	1
GO:1903829	positive regulation of cellular protein localization	0.00848888	1
GO:0048634	regulation of muscle organ development	0.00853529	1
GO:0036314	response to sterol	0.00872201	1
GO:0051149	positive regulation of muscle cell differentiation	0.00875978	1
GO:0046677	response to antibiotic	0.0089562	1
GO:0001660	fever generation	0.0089562	1
GO:0001787	natural killer cell proliferation	0.0089562	1
GO:0001820	serotonin secretion	0.0089562	1
GO:0002291	T cell activation via T cell receptor contact with antigen bound to MHC molecule on antigen presenting cell	0.0089562	1
GO:0032621	interleukin-18 production	0.0089562	1
GO:0034135	regulation of toll-like receptor 2 signaling pathway	0.0089562	1
GO:0044803	multi-organism membrane organization	0.0089562	1
GO:0048304	positive regulation of isotype switching to IgG isotypes	0.0089562	1
GO:0051133	regulation of NK T cell activation	0.0089562	1
GO:0070391	response to lipoteichoic acid	0.0089562	1
GO:0071223	cellular response to lipoteichoic acid	0.0089562	1
GO:0072610	interleukin-12 secretion	0.0089562	1
GO:1904338	regulation of dopaminergic neuron differentiation	0.0089562	1
GO:0019915	lipid storage	0.0090239	1
GO:1903531	negative regulation of secretion by cell	0.00914784	1
GO:0032148	activation of protein kinase B activity	0.00926248	1
GO:0045066	regulatory T cell differentiation	0.00926248	1
GO:0062208	positive regulation of pattern recognition receptor signaling pathway	0.00926248	1
GO:1903305	regulation of regulated secretory pathway	0.00939568	1
GO:0071214	cellular response to abiotic stimulus	0.0094571	1
GO:0104004	cellular response to environmental stimulus	0.0094571	1
GO:0014902	myotube differentiation	0.00954264	1
GO:0060419	heart growth	0.00954264	1
GO:0032868	response to insulin	0.009696	1
GO:0032720	negative regulation of tumor necrosis factor production	0.0098614	1
GO:0035821	modulation of process of other organism	0.0098614	1
GO:0046620	regulation of organ growth	0.0098614	1
GO:0034142	toll-like receptor 4 signaling pathway	0.00990047	1
GO:0045622	regulation of T-helper cell differentiation	0.00990047	1
GO:0060338	regulation of type I interferon-mediated signaling pathway	0.00990047	1
GO:1902991	regulation of amyloid precursor protein catabolic process	0.00990047	1
GO:0043393	regulation of protein binding	0.0101689	1
GO:0001821	histamine secretion	0.0104439	1
GO:0002730	regulation of dendritic cell cytokine production	0.0104439	1
GO:0002923	regulation of humoral immune response mediated by circulating immunoglobulin	0.0104439	1
GO:0032494	response to peptidoglycan	0.0104439	1
GO:0033632	regulation of cell-cell adhesion mediated by integrin	0.0104439	1
GO:0034115	negative regulation of heterotypic cell-cell adhesion	0.0104439	1
GO:0035739	CD4-positive, alpha-beta T cell proliferation	0.0104439	1
GO:0035747	natural killer cell chemotaxis	0.0104439	1
GO:0040015	negative regulation of multicellular organism growth	0.0104439	1
GO:0045628	regulation of T-helper 2 cell differentiation	0.0104439	1
GO:0070106	interleukin-27-mediated signaling pathway	0.0104439	1
GO:0070587	regulation of cell-cell adhesion involved in gastrulation	0.0104439	1
GO:0070757	interleukin-35-mediated signaling pathway	0.0104439	1
GO:2000561	regulation of CD4-positive, alpha-beta T cell proliferation	0.0104439	1
GO:0010742	macrophage derived foam cell differentiation	0.0104812	1
GO:0090077	foam cell differentiation	0.0104812	1
GO:0090322	regulation of superoxide metabolic process	0.0104812	1
GO:0097242	amyloid-beta clearance	0.0104812	1
GO:1903556	negative regulation of tumor necrosis factor superfamily cytokine production	0.0105826	1
GO:0006801	superoxide metabolic process	0.0111027	1
GO:0030212	hyaluronan metabolic process	0.0112607	1
GO:0045923	positive regulation of fatty acid metabolic process	0.0112607	1
GO:2000249	regulation of actin cytoskeleton reorganization	0.0112607	1
GO:0050769	positive regulation of neurogenesis	0.0114294	1
GO:0043367	CD4-positive, alpha-beta T cell differentiation	0.0115696	1
GO:0050710	negative regulation of cytokine secretion	0.0115696	1
GO:0051100	negative regulation of binding	0.0116646	1
GO:0002707	negative regulation of lymphocyte mediated immunity	0.0119766	1
GO:0010831	positive regulation of myotube differentiation	0.0119766	1
GO:0001960	negative regulation of cytokine-mediated signaling pathway	0.0119766	1
GO:0002200	somatic diversification of immune receptors	0.0119766	1
GO:0002698	negative regulation of immune effector process	0.0119766	1
GO:0048638	regulation of developmental growth	0.0119766	1
GO:0002371	dendritic cell cytokine production	0.0119766	1
GO:0006216	cytidine catabolic process	0.0119766	1
GO:0009972	cytidine deamination	0.0119766	1
GO:0010623	programmed cell death involved in cell development	0.0119766	1
GO:0016554	cytidine to uridine editing	0.0119766	1
GO:0031392	regulation of prostaglandin biosynthetic process	0.0119766	1
GO:0033197	response to vitamin E	0.0119766	1
GO:0046087	cytidine metabolic process	0.0119766	1
GO:0048302	regulation of isotype switching to IgG isotypes	0.0119766	1
GO:0051608	histamine transport	0.0119766	1
GO:0060368	regulation of Fc receptor mediated stimulatory signaling pathway	0.0119766	1
GO:0070486	leukocyte aggregation	0.0119766	1
GO:0070586	cell-cell adhesion involved in gastrulation	0.0119766	1
GO:0071639	positive regulation of monocyte chemotactic protein-1 production	0.0119766	1
GO:0046718	viral entry into host cell	0.0123494	1
GO:0051262	protein tetramerization	0.0123674	1
GO:0002251	organ or tissue specific immune response	0.0125682	1
GO:0032692	negative regulation of interleukin-1 production	0.0125682	1
GO:0045911	positive regulation of DNA recombination	0.0125682	1
GO:0048713	regulation of oligodendrocyte differentiation	0.0125682	1
GO:1902042	negative regulation of extrinsic apoptotic signaling pathway via death domain receptors	0.0125682	1
GO:1902229	regulation of intrinsic apoptotic signaling pathway in response to DNA damage	0.0125682	1
GO:2000826	regulation of heart morphogenesis	0.0125682	1
GO:0032388	positive regulation of intracellular transport	0.0126926	1
GO:0097193	intrinsic apoptotic signaling pathway	0.0128276	1
GO:0002823	negative regulation of adaptive immune response based on somatic recombination of immune receptors built from immunoglobulin superfamily domains	0.0133871	1
GO:0045124	regulation of bone resorption	0.0133871	1
GO:0098760	response to interleukin-7	0.0133871	1
GO:0098761	cellular response to interleukin-7	0.0133871	1
GO:2000008	regulation of protein localization to cell surface	0.0133871	1
GO:0009408	response to heat	0.0135646	1
GO:0002281	macrophage activation involved in immune response	0.013592	1
GO:0002679	respiratory burst involved in defense response	0.013592	1
GO:0044764	multi-organism cellular process	0.013592	1
GO:0045006	DNA deamination	0.013592	1
GO:0046133	pyrimidine ribonucleoside catabolic process	0.013592	1
GO:0048291	isotype switching to IgG isotypes	0.013592	1
GO:0050722	regulation of interleukin-1 beta biosynthetic process	0.013592	1
GO:0060100	positive regulation of phagocytosis, engulfment	0.013592	1
GO:0060340	positive regulation of type I interferon-mediated signaling pathway	0.013592	1
GO:0090713	immunological memory process	0.013592	1
GO:1900272	negative regulation of long-term synaptic potentiation	0.013592	1
GO:1902947	regulation of tau-protein kinase activity	0.013592	1
GO:1905155	positive regulation of membrane invagination	0.013592	1
GO:0032368	regulation of lipid transport	0.0136514	1
GO:0045471	response to ethanol	0.0136514	1
GO:0042590	antigen processing and presentation of exogenous peptide antigen via MHC class I	0.0136917	1
GO:0034122	negative regulation of toll-like receptor signaling pathway	0.0140408	1
GO:0043403	skeletal muscle tissue regeneration	0.0140408	1
GO:0140029	exocytic process	0.0142615	1
GO:0014855	striated muscle cell proliferation	0.0148621	1
GO:0060761	negative regulation of response to cytokine stimulus	0.0148621	1
GO:0010038	response to metal ion	0.0149017	1
GO:0002639	positive regulation of immunoglobulin production	0.0149017	1
GO:0010559	regulation of glycoprotein biosynthetic process	0.0149017	1
GO:0097028	dendritic cell differentiation	0.0149017	1
GO:0014854	response to inactivity	0.0153455	1
GO:0045064	T-helper 2 cell differentiation	0.0153455	1
GO:0045869	negative regulation of single stranded viral RNA replication via double stranded DNA intermediate	0.0153455	1
GO:0046131	pyrimidine ribonucleoside metabolic process	0.0153455	1
GO:0050720	interleukin-1 beta biosynthetic process	0.0153455	1
GO:0050930	induction of positive chemotaxis	0.0153455	1
GO:0051712	positive regulation of killing of cells of other organism	0.0153455	1
GO:0060397	growth hormone receptor signaling pathway via JAK-STAT	0.0153455	1
GO:0061051	positive regulation of cell growth involved in cardiac muscle cell development	0.0153455	1
GO:1900121	negative regulation of receptor binding	0.0153455	1
GO:1905064	negative regulation of vascular smooth muscle cell differentiation	0.0153455	1
GO:2001279	regulation of unsaturated fatty acid biosynthetic process	0.0153455	1
GO:0043500	muscle adaptation	0.0156159	1
GO:0006775	fat-soluble vitamin metabolic process	0.0156159	1
GO:0033173	calcineurin-NFAT signaling cascade	0.0156159	1
GO:0045429	positive regulation of nitric oxide biosynthetic process	0.0156159	1
GO:0045687	positive regulation of glial cell differentiation	0.0156159	1
GO:0007369	gastrulation	0.016361	1
GO:0045445	myoblast differentiation	0.0164476	1
GO:0045995	regulation of embryonic development	0.0165191	1
GO:0034105	positive regulation of tissue remodeling	0.0165191	1
GO:0042987	amyloid precursor protein catabolic process	0.0165191	1
GO:0070266	necroptotic process	0.0165191	1
GO:1904407	positive regulation of nitric oxide metabolic process	0.0165191	1
GO:0032386	regulation of intracellular transport	0.0166078	1
GO:1904705	regulation of vascular smooth muscle cell proliferation	0.0169889	1
GO:1990874	vascular smooth muscle cell proliferation	0.0169889	1
GO:0002483	antigen processing and presentation of endogenous peptide antigen	0.0171469	1
GO:0019885	antigen processing and presentation of endogenous peptide antigen via MHC class I	0.0171469	1
GO:0030730	sequestering of triglyceride	0.0171469	1
GO:0033008	positive regulation of mast cell activation involved in immune response	0.0171469	1
GO:0042362	fat-soluble vitamin biosynthetic process	0.0171469	1
GO:0043306	positive regulation of mast cell degranulation	0.0171469	1
GO:0045360	regulation of interleukin-1 biosynthetic process	0.0171469	1
GO:0051044	positive regulation of membrane protein ectodomain proteolysis	0.0171469	1
GO:0060099	regulation of phagocytosis, engulfment	0.0171469	1
GO:0044409	entry into host	0.0172696	1
GO:0002820	negative regulation of adaptive immune response	0.0172985	1
GO:1900271	regulation of long-term synaptic potentiation	0.0172985	1
GO:0010883	regulation of lipid storage	0.0182637	1
GO:0032480	negative regulation of type I interferon production	0.0182637	1
GO:0050706	regulation of interleukin-1 beta secretion	0.0182637	1
GO:0060443	mammary gland morphogenesis	0.0182637	1
GO:0071354	cellular response to interleukin-6	0.0182637	1
GO:0097720	calcineurin-mediated signaling	0.0182637	1
GO:0031644	regulation of nervous system process	0.0187065	1
GO:0032088	negative regulation of NF-kappaB transcription factor activity	0.0187065	1
GO:0045921	positive regulation of exocytosis	0.0187065	1
GO:0050829	defense response to Gram-negative bacterium	0.0187065	1
GO:0002739	regulation of cytokine secretion involved in immune response	0.0190545	1
GO:0006837	serotonin transport	0.0190545	1
GO:0010820	positive regulation of T cell chemotaxis	0.0190545	1
GO:0033631	cell-cell adhesion mediated by integrin	0.0190545	1
GO:0042222	interleukin-1 biosynthetic process	0.0190545	1
GO:0071380	cellular response to prostaglandin E stimulus	0.0190545	1
GO:1905153	regulation of membrane invagination	0.0190545	1
GO:1901654	response to ketone	0.0190545	1
GO:0035722	interleukin-12-mediated signaling pathway	0.0190545	1
GO:0043370	regulation of CD4-positive, alpha-beta T cell differentiation	0.0190545	1
GO:0045646	regulation of erythrocyte differentiation	0.0190545	1
GO:1900744	regulation of p38MAPK cascade	0.0190545	1
GO:2000027	regulation of animal organ morphogenesis	0.0193086	1
GO:0048545	response to steroid hormone	0.0197284	1
GO:0015844	monoamine transport	0.019872	1
GO:0045778	positive regulation of ossification	0.019872	1
GO:0002762	negative regulation of myeloid leukocyte differentiation	0.020021	1
GO:0046850	regulation of bone remodeling	0.020021	1
GO:0072604	interleukin-6 secretion	0.020021	1
GO:0090199	regulation of release of cytochrome c from mitochondria	0.020021	1
GO:1901653	cellular response to peptide	0.0202176	1
GO:0050709	negative regulation of protein secretion	0.0204919	1
GO:0002534	cytokine production involved in inflammatory response	0.020763	1
GO:0002686	negative regulation of leukocyte migration	0.020763	1
GO:0002704	negative regulation of leukocyte mediated immunity	0.020763	1
GO:0071349	cellular response to interleukin-12	0.020763	1
GO:0097300	programmed necrotic cell death	0.020763	1
GO:1903018	regulation of glycoprotein metabolic process	0.020763	1
GO:1904707	positive regulation of vascular smooth muscle cell proliferation	0.020763	1
GO:2001238	positive regulation of extrinsic apoptotic signaling pathway	0.020763	1
GO:0003198	epithelial to mesenchymal transition involved in endocardial cushion formation	0.020763	1
GO:0010744	positive regulation of macrophage derived foam cell differentiation	0.020763	1
GO:0010819	regulation of T cell chemotaxis	0.020763	1
GO:0031643	positive regulation of myelination	0.020763	1
GO:0032966	negative regulation of collagen biosynthetic process	0.020763	1
GO:0045091	regulation of single stranded viral RNA replication via double stranded DNA intermediate	0.020763	1
GO:0051709	regulation of killing of cells of other organism	0.020763	1
GO:0071360	cellular response to exogenous dsRNA	0.020763	1
GO:1903975	regulation of glial cell migration	0.020763	1
GO:1904996	positive regulation of leukocyte adhesion to vascular endothelial cell	0.020763	1
GO:0051668	localization within membrane	0.0216647	1
GO:0002931	response to ischemia	0.021798	1
GO:0010718	positive regulation of epithelial to mesenchymal transition	0.021798	1
GO:0070671	response to interleukin-12	0.021798	1
GO:0070741	response to interleukin-6	0.021798	1
GO:2000725	regulation of cardiac muscle cell differentiation	0.021798	1
GO:0015850	organic hydroxy compound transport	0.0222981	1
GO:0051289	protein homotetramerization	0.022309	1
GO:0001954	positive regulation of cell-matrix adhesion	0.0228011	1
GO:0001911	negative regulation of leukocyte mediated cytotoxicity	0.0228011	1
GO:0007250	activation of NF-kappaB-inducing kinase activity	0.0228011	1
GO:0010713	negative regulation of collagen metabolic process	0.0228011	1
GO:0032693	negative regulation of interleukin-10 production	0.0228011	1
GO:0039692	single stranded viral RNA replication via double stranded DNA intermediate	0.0228011	1
GO:0071605	monocyte chemotactic protein-1 production	0.0228011	1
GO:0071637	regulation of monocyte chemotactic protein-1 production	0.0228011	1
GO:0090330	regulation of platelet aggregation	0.0228011	1
GO:0150078	positive regulation of neuroinflammatory response	0.0228011	1
GO:0002262	myeloid cell homeostasis	0.0233297	1
GO:0001503	ossification	0.0237494	1
GO:0032102	negative regulation of response to external stimulus	0.0244476	1
GO:0048709	oligodendrocyte differentiation	0.0244677	1
GO:0014074	response to purine-containing compound	0.0245215	1
GO:0000186	activation of MAPKK activity	0.0248837	1
GO:0038066	p38MAPK cascade	0.0248837	1
GO:0045661	regulation of myoblast differentiation	0.0248837	1
GO:0050702	interleukin-1 beta secretion	0.0248837	1
GO:0050704	regulation of interleukin-1 secretion	0.0248837	1
GO:0071320	cellular response to cAMP	0.0248837	1
GO:0002710	negative regulation of T cell mediated immunity	0.0248837	1
GO:0032303	regulation of icosanoid secretion	0.0248837	1
GO:0060252	positive regulation of glial cell proliferation	0.0248837	1
GO:0061081	positive regulation of myeloid leukocyte cytokine production involved in immune response	0.0248837	1
GO:0090201	negative regulation of release of cytochrome c from mitochondria	0.0248837	1
GO:1905288	vascular associated smooth muscle cell apoptotic process	0.0248837	1
GO:1905459	regulation of vascular associated smooth muscle cell apoptotic process	0.0248837	1
GO:0019886	antigen processing and presentation of exogenous peptide antigen via MHC class II	0.0249574	1
GO:0045927	positive regulation of growth	0.0251696	1
GO:0071229	cellular response to acid chemical	0.0255895	1
GO:0051817	modulation of process of other organism involved in symbiotic interaction	0.0257485	1
GO:0070206	protein trimerization	0.0259377	1
GO:1903169	regulation of calcium ion transmembrane transport	0.0260468	1
GO:0002090	regulation of receptor internalization	0.0270581	1
GO:0043030	regulation of macrophage activation	0.0270581	1
GO:0043113	receptor clustering	0.0270581	1
GO:0046456	icosanoid biosynthetic process	0.0270581	1
GO:0048016	inositol phosphate-mediated signaling	0.0270581	1
GO:0032495	response to muramyl dipeptide	0.0270581	1
GO:0033005	positive regulation of mast cell activation	0.0270581	1
GO:0043369	CD4-positive or CD8-positive, alpha-beta T cell lineage commitment	0.0270581	1
GO:1900017	positive regulation of cytokine production involved in inflammatory response	0.0270581	1
GO:1902993	positive regulation of amyloid precursor protein catabolic process	0.0270581	1
GO:0002495	antigen processing and presentation of peptide antigen via MHC class II	0.0271892	1
GO:1904062	regulation of cation transmembrane transport	0.0276787	1
GO:0002504	antigen processing and presentation of peptide or polysaccharide antigen via MHC class II	0.0280178	1
GO:0010522	regulation of calcium ion transport into cytosol	0.0280178	1
GO:0034765	regulation of ion transmembrane transport	0.0280804	1
GO:0034767	positive regulation of ion transmembrane transport	0.0284086	1
GO:1902106	negative regulation of leukocyte differentiation	0.0288605	1
GO:0042743	hydrogen peroxide metabolic process	0.0291642	1
GO:0060043	regulation of cardiac muscle cell proliferation	0.0291642	1
GO:0071398	cellular response to fatty acid	0.0291642	1
GO:1903428	positive regulation of reactive oxygen species biosynthetic process	0.0291642	1
GO:0001779	natural killer cell differentiation	0.0291642	1
GO:0003177	pulmonary valve development	0.0291642	1
GO:0010893	positive regulation of steroid biosynthetic process	0.0291642	1
GO:0016553	base conversion or substitution editing	0.0291642	1
GO:0030277	maintenance of gastrointestinal epithelium	0.0291642	1
GO:0032516	positive regulation of phosphoprotein phosphatase activity	0.0291642	1
GO:0048245	eosinophil chemotaxis	0.0291642	1
GO:0055093	response to hyperoxia	0.0291642	1
GO:0140131	positive regulation of lymphocyte chemotaxis	0.0291642	1
GO:0017157	regulation of exocytosis	0.0292726	1
GO:0060348	bone development	0.0292726	1
GO:0032414	positive regulation of ion transmembrane transporter activity	0.0293539	1
GO:0052126	movement in host environment	0.0293552	1
GO:0010001	glial cell differentiation	0.0297919	1
GO:1902041	regulation of extrinsic apoptotic signaling pathway via death domain receptors	0.0303185	1
GO:0001759	organ induction	0.0312594	1
GO:0003094	glomerular filtration	0.0312594	1
GO:0010869	regulation of receptor biosynthetic process	0.0312594	1
GO:0010884	positive regulation of lipid storage	0.0312594	1
GO:0031342	negative regulation of cell killing	0.0312594	1
GO:0032634	interleukin-5 production	0.0312594	1
GO:0033622	integrin activation	0.0312594	1
GO:0042359	vitamin D metabolic process	0.0312594	1
GO:0042454	ribonucleoside catabolic process	0.0312594	1
GO:0045663	positive regulation of myoblast differentiation	0.0312594	1
GO:0045723	positive regulation of fatty acid biosynthetic process	0.0312594	1
GO:0071359	cellular response to dsRNA	0.0312594	1
GO:0071379	cellular response to prostaglandin stimulus	0.0312594	1
GO:0001836	release of cytochrome c from mitochondria	0.0312594	1
GO:0010518	positive regulation of phospholipase activity	0.0312594	1
GO:0043388	positive regulation of DNA binding	0.0312594	1
GO:0031589	cell-substrate adhesion	0.032078	1
GO:0045931	positive regulation of mitotic cell cycle	0.0325223	1
GO:0051851	modulation by host of symbiont process	0.0325938	1
GO:0007160	cell-matrix adhesion	0.0335717	1
GO:0010447	response to acidic pH	0.0335717	1
GO:0010528	regulation of transposition	0.0335717	1
GO:0010529	negative regulation of transposition	0.0335717	1
GO:0032959	inositol trisphosphate biosynthetic process	0.0335717	1
GO:0046135	pyrimidine nucleoside catabolic process	0.0335717	1
GO:0050995	negative regulation of lipid catabolic process	0.0335717	1
GO:0051151	negative regulation of smooth muscle cell differentiation	0.0335717	1
GO:0097205	renal filtration	0.0335717	1
GO:1901032	negative regulation of response to reactive oxygen species	0.0335717	1
GO:1903206	negative regulation of hydrogen peroxide-induced cell death	0.0335717	1
GO:0003170	heart valve development	0.0335941	1
GO:0032370	positive regulation of lipid transport	0.0335941	1
GO:0050701	interleukin-1 secretion	0.0335941	1
GO:2001242	regulation of intrinsic apoptotic signaling pathway	0.0335941	1
GO:0006644	phospholipid metabolic process	0.0342197	1
GO:0002244	hematopoietic progenitor cell differentiation	0.0343221	1
GO:0002753	cytoplasmic pattern recognition receptor signaling pathway	0.034867	1
GO:0010830	regulation of myotube differentiation	0.034867	1
GO:0031640	killing of cells of other organism	0.034867	1
GO:0070265	necrotic cell death	0.034867	1
GO:0051146	striated muscle cell differentiation	0.0349035	1
GO:1904019	epithelial cell apoptotic process	0.0349035	1
GO:0050806	positive regulation of synaptic transmission	0.0356776	1
GO:0051302	regulation of cell division	0.0356776	1
GO:0048732	gland development	0.0357178	1
GO:0032411	positive regulation of transporter activity	0.0357178	1
GO:0002092	positive regulation of receptor internalization	0.0357178	1
GO:0003272	endocardial cushion formation	0.0357178	1
GO:0009110	vitamin biosynthetic process	0.0357178	1
GO:0060396	growth hormone receptor signaling pathway	0.0357178	1
GO:2001026	regulation of endothelial cell chemotaxis	0.0357178	1
GO:0009743	response to carbohydrate	0.0358788	1
GO:0034394	protein localization to cell surface	0.0358788	1
GO:0042982	amyloid precursor protein metabolic process	0.0358788	1
GO:0046686	response to cadmium ion	0.0358788	1
GO:0030307	positive regulation of cell growth	0.0361068	1
GO:0071695	anatomical structure maturation	0.037113	1
GO:0045669	positive regulation of osteoblast differentiation	0.0372586	1
GO:0048645	animal organ formation	0.0372586	1
GO:0006690	icosanoid metabolic process	0.0374297	1
GO:0030218	erythrocyte differentiation	0.0374297	1
GO:0048738	cardiac muscle tissue development	0.0376424	1
GO:0018105	peptidyl-serine phosphorylation	0.0377417	1
GO:0002335	mature B cell differentiation	0.0380107	1
GO:0050927	positive regulation of positive chemotaxis	0.0380107	1
GO:0061050	regulation of cell growth involved in cardiac muscle cell development	0.0380107	1
GO:0071378	cellular response to growth hormone stimulus	0.0380107	1
GO:1905809	negative regulation of synapse organization	0.0380107	1
GO:0051148	negative regulation of muscle cell differentiation	0.0384246	1
GO:0060389	pathway-restricted SMAD protein phosphorylation	0.0384246	1
GO:0006661	phosphatidylinositol biosynthetic process	0.0392164	1
GO:0021782	glial cell development	0.0392164	1
GO:0046488	phosphatidylinositol metabolic process	0.0397409	1
GO:1904888	cranial skeletal system development	0.0398102	1
GO:1905207	regulation of cardiocyte differentiation	0.0398102	1
GO:0002230	positive regulation of defense response to virus by host	0.0404657	1
GO:0002360	T cell lineage commitment	0.0404657	1
GO:0032957	inositol trisphosphate metabolic process	0.0404657	1
GO:0050926	regulation of positive chemotaxis	0.0404657	1
GO:0080111	DNA demethylation	0.0404657	1
GO:1900120	regulation of receptor binding	0.0404657	1
GO:0048662	negative regulation of smooth muscle cell proliferation	0.041098	1
GO:0060038	cardiac muscle cell proliferation	0.041098	1
GO:0090316	positive regulation of intracellular protein transport	0.041098	1
GO:0022612	gland morphogenesis	0.0430267	1
GO:0045671	negative regulation of osteoclast differentiation	0.0430267	1
GO:0045932	negative regulation of muscle contraction	0.0430267	1
GO:0048143	astrocyte activation	0.0430267	1
GO:0051450	myoblast proliferation	0.0430267	1
GO:1901623	regulation of lymphocyte chemotaxis	0.0430267	1
GO:2000191	regulation of fatty acid transport	0.0430267	1
GO:2001039	negative regulation of cellular response to drug	0.0430267	1
GO:0010821	regulation of mitochondrion organization	0.0434177	1
GO:1903034	regulation of response to wounding	0.0434177	1
GO:0010811	positive regulation of cell-substrate adhesion	0.0440238	1
GO:0034101	erythrocyte homeostasis	0.045157	1
GO:0010517	regulation of phospholipase activity	0.0454479	1
GO:0061515	myeloid cell development	0.0454479	1
GO:0001516	prostaglandin biosynthetic process	0.0454682	1
GO:0001773	myeloid dendritic cell activation	0.0454682	1
GO:0032196	transposition	0.0454682	1
GO:0033137	negative regulation of peptidyl-serine phosphorylation	0.0454682	1
GO:0035456	response to interferon-beta	0.0454682	1
GO:0036296	response to increased oxygen levels	0.0454682	1
GO:0046457	prostanoid biosynthetic process	0.0454682	1
GO:1902003	regulation of amyloid-beta formation	0.0454682	1
GO:1905063	regulation of vascular smooth muscle cell differentiation	0.0454682	1
GO:0008217	regulation of blood pressure	0.0456117	1
GO:0061138	morphogenesis of a branching epithelium	0.0456117	1
GO:0042692	muscle cell differentiation	0.0458431	1
GO:0043647	inositol phosphate metabolic process	0.046616	1
GO:0008637	apoptotic mitochondrial changes	0.046909	1
GO:0043409	negative regulation of MAPK cascade	0.0473035	1
GO:0048639	positive regulation of developmental growth	0.0473035	1
GO:0060193	positive regulation of lipase activity	0.0479291	1
GO:0061180	mammary gland epithelium development	0.0479291	1
GO:2001259	positive regulation of cation channel activity	0.0479291	1
GO:0010669	epithelial structure maintenance	0.0479291	1
GO:0045822	negative regulation of heart contraction	0.0479291	1
GO:0050855	regulation of B cell receptor signaling pathway	0.0479291	1
GO:0070102	interleukin-6-mediated signaling pathway	0.0479291	1
GO:2000727	positive regulation of cardiac muscle cell differentiation	0.0479291	1
GO:0010951	negative regulation of endopeptidase activity	0.0482047	1
GO:0009988	cell-cell recognition	0.0494656	1
GO:0045685	regulation of glial cell differentiation	0.0494656	1
GO:0045785	positive regulation of cell adhesion	2.60739e-17	2
GO:0045088	regulation of innate immune response	5.39507e-17	2
GO:0002831	regulation of response to biotic stimulus	5.39507e-17	2
GO:0042110	T cell activation	5.39507e-17	2
GO:0009615	response to virus	1.11495e-16	2
GO:0002700	regulation of production of molecular mediator of immune response	2.29098e-16	2
GO:0002697	regulation of immune effector process	2.46388e-16	2
GO:0050900	leukocyte migration	2.61076e-16	2
GO:0071356	cellular response to tumor necrosis factor	5.04065e-16	2
GO:0031349	positive regulation of defense response	6.47287e-16	2
GO:0051249	regulation of lymphocyte activation	6.80234e-16	2
GO:0034612	response to tumor necrosis factor	2.25949e-15	2
GO:0002696	positive regulation of leukocyte activation	3.59249e-15	2
GO:0033209	tumor necrosis factor-mediated signaling pathway	4.79436e-15	2
GO:0050867	positive regulation of cell activation	8.21323e-15	2
GO:0007159	leukocyte cell-cell adhesion	1.19737e-14	2
GO:0051607	defense response to virus	4.22306e-14	2
GO:0001818	negative regulation of cytokine production	4.63839e-14	2
GO:0007249	I-kappaB kinase/NF-kappaB signaling	5.13199e-14	2
GO:0051251	positive regulation of lymphocyte activation	7.43399e-14	2
GO:1903037	regulation of leukocyte cell-cell adhesion	7.43399e-14	2
GO:0002237	response to molecule of bacterial origin	1.28766e-13	2
GO:0050863	regulation of T cell activation	1.4455e-13	2
GO:0043122	regulation of I-kappaB kinase/NF-kappaB signaling	3.18572e-13	2
GO:0032496	response to lipopolysaccharide	4.21273e-13	2
GO:0018108	peptidyl-tyrosine phosphorylation	4.22836e-13	2
GO:0002367	cytokine production involved in immune response	4.71381e-13	2
GO:0018212	peptidyl-tyrosine modification	4.7757e-13	2
GO:1903039	positive regulation of leukocyte cell-cell adhesion	5.48702e-13	2
GO:0050777	negative regulation of immune response	1.03382e-12	2
GO:0019882	antigen processing and presentation	1.05797e-12	2
GO:0022409	positive regulation of cell-cell adhesion	1.09969e-12	2
GO:0050730	regulation of peptidyl-tyrosine phosphorylation	1.1503e-12	2
GO:0002440	production of molecular mediator of immune response	1.1503e-12	2
GO:0050870	positive regulation of T cell activation	1.21328e-12	2
GO:0038061	NIK/NF-kappaB signaling	2.28378e-12	2
GO:0009612	response to mechanical stimulus	2.41738e-12	2
GO:0002683	negative regulation of immune system process	2.73611e-12	2
GO:0032102	negative regulation of response to external stimulus	2.78701e-12	2
GO:0022407	regulation of cell-cell adhesion	3.0535e-12	2
GO:0060326	cell chemotaxis	3.50856e-12	2
GO:0002698	negative regulation of immune effector process	4.23067e-12	2
GO:0002699	positive regulation of immune effector process	4.62909e-12	2
GO:0002718	regulation of cytokine production involved in immune response	6.28878e-12	2
GO:0030595	leukocyte chemotaxis	6.7877e-12	2
GO:0051092	positive regulation of NF-kappaB transcription factor activity	8.6987e-12	2
GO:0001819	positive regulation of cytokine production	1.03744e-11	2
GO:0002429	immune response-activating cell surface receptor signaling pathway	1.57019e-11	2
GO:0002757	immune response-activating signal transduction	1.57019e-11	2
GO:0071216	cellular response to biotic stimulus	1.6345e-11	2
GO:1903706	regulation of hemopoiesis	1.66717e-11	2
GO:0007259	receptor signaling pathway via JAK-STAT	2.25445e-11	2
GO:0071219	cellular response to molecule of bacterial origin	2.25445e-11	2
GO:0050727	regulation of inflammatory response	2.67664e-11	2
GO:0046631	alpha-beta T cell activation	2.97203e-11	2
GO:0002833	positive regulation of response to biotic stimulus	3.97797e-11	2
GO:0042119	neutrophil activation	4.54362e-11	2
GO:0002446	neutrophil mediated immunity	4.62734e-11	2
GO:0070663	regulation of leukocyte proliferation	4.62734e-11	2
GO:0002791	regulation of peptide secretion	4.74134e-11	2
GO:0097191	extrinsic apoptotic signaling pathway	5.1704e-11	2
GO:0097696	receptor signaling pathway via STAT	5.1704e-11	2
GO:0048525	negative regulation of viral process	6.07159e-11	2
GO:0010634	positive regulation of epithelial cell migration	6.07159e-11	2
GO:0034341	response to interferon-gamma	6.52513e-11	2
GO:0043406	positive regulation of MAP kinase activity	6.52513e-11	2
GO:0051090	regulation of DNA-binding transcription factor activity	6.83188e-11	2
GO:0002460	adaptive immune response based on somatic recombination of immune receptors built from immunoglobulin superfamily domains	7.69299e-11	2
GO:0002703	regulation of leukocyte mediated immunity	1.01274e-10	2
GO:0071222	cellular response to lipopolysaccharide	1.01274e-10	2
GO:0070661	leukocyte proliferation	1.03285e-10	2
GO:0002687	positive regulation of leukocyte migration	1.03285e-10	2
GO:0071902	positive regulation of protein serine/threonine kinase activity	1.14801e-10	2
GO:0043312	neutrophil degranulation	1.22448e-10	2
GO:0002283	neutrophil activation involved in immune response	1.38779e-10	2
GO:0097529	myeloid leukocyte migration	1.40346e-10	2
GO:1902105	regulation of leukocyte differentiation	1.48098e-10	2
GO:0043123	positive regulation of I-kappaB kinase/NF-kappaB signaling	1.50065e-10	2
GO:0046427	positive regulation of receptor signaling pathway via JAK-STAT	1.55075e-10	2
GO:0002819	regulation of adaptive immune response	2.03981e-10	2
GO:1904894	positive regulation of receptor signaling pathway via STAT	2.33891e-10	2
GO:0001667	ameboidal-type cell migration	2.41541e-10	2
GO:0046425	regulation of receptor signaling pathway via JAK-STAT	2.43016e-10	2
GO:0010631	epithelial cell migration	2.80651e-10	2
GO:0050731	positive regulation of peptidyl-tyrosine phosphorylation	2.98522e-10	2
GO:0090132	epithelium migration	3.23701e-10	2
GO:0002702	positive regulation of production of molecular mediator of immune response	3.31431e-10	2
GO:0002793	positive regulation of peptide secretion	3.67845e-10	2
GO:0002474	antigen processing and presentation of peptide antigen via MHC class I	3.71426e-10	2
GO:0002685	regulation of leukocyte migration	3.92377e-10	2
GO:0090130	tissue migration	4.24452e-10	2
GO:1902107	positive regulation of leukocyte differentiation	4.52943e-10	2
GO:0071260	cellular response to mechanical stimulus	5.41407e-10	2
GO:1904892	regulation of receptor signaling pathway via STAT	5.41407e-10	2
GO:0046632	alpha-beta T cell differentiation	6.73097e-10	2
GO:0052547	regulation of peptidase activity	8.21853e-10	2
GO:0050670	regulation of lymphocyte proliferation	9.38135e-10	2
GO:0007599	hemostasis	9.59517e-10	2
GO:0046651	lymphocyte proliferation	9.77937e-10	2
GO:0032944	regulation of mononuclear cell proliferation	9.81852e-10	2
GO:0032943	mononuclear cell proliferation	1.08771e-09	2
GO:0002701	negative regulation of production of molecular mediator of immune response	1.09887e-09	2
GO:2001236	regulation of extrinsic apoptotic signaling pathway	1.16769e-09	2
GO:0045765	regulation of angiogenesis	1.16769e-09	2
GO:1903901	negative regulation of viral life cycle	1.16769e-09	2
GO:1901342	regulation of vasculature development	1.16769e-09	2
GO:0045089	positive regulation of innate immune response	1.33351e-09	2
GO:1903708	positive regulation of hemopoiesis	1.37704e-09	2
GO:0051047	positive regulation of secretion	1.50398e-09	2
GO:0030098	lymphocyte differentiation	1.62572e-09	2
GO:0050708	regulation of protein secretion	1.73356e-09	2
GO:0048002	antigen processing and presentation of peptide antigen	1.83124e-09	2
GO:0050921	positive regulation of chemotaxis	1.87314e-09	2
GO:0010632	regulation of epithelial cell migration	2.70496e-09	2
GO:1903532	positive regulation of secretion by cell	2.80609e-09	2
GO:0046634	regulation of alpha-beta T cell activation	3.13949e-09	2
GO:2001233	regulation of apoptotic signaling pathway	3.15075e-09	2
GO:0042742	defense response to bacterium	3.15075e-09	2
GO:0097530	granulocyte migration	3.19715e-09	2
GO:0051091	positive regulation of DNA-binding transcription factor activity	3.29739e-09	2
GO:0050866	negative regulation of cell activation	3.66159e-09	2
GO:0007596	blood coagulation	4.18955e-09	2
GO:0043405	regulation of MAP kinase activity	4.37897e-09	2
GO:0002822	regulation of adaptive immune response based on somatic recombination of immune receptors built from immunoglobulin superfamily domains	4.4653e-09	2
GO:0071496	cellular response to external stimulus	4.78216e-09	2
GO:0050817	coagulation	5.53921e-09	2
GO:0042089	cytokine biosynthetic process	6.15844e-09	2
GO:0071621	granulocyte chemotaxis	6.15844e-09	2
GO:0001959	regulation of cytokine-mediated signaling pathway	6.15844e-09	2
GO:0050792	regulation of viral process	6.48679e-09	2
GO:0030217	T cell differentiation	6.48679e-09	2
GO:0050663	cytokine secretion	6.48679e-09	2
GO:0042107	cytokine metabolic process	6.59399e-09	2
GO:0052548	regulation of endopeptidase activity	6.59399e-09	2
GO:0038093	Fc receptor signaling pathway	6.76395e-09	2
GO:0050707	regulation of cytokine secretion	7.22723e-09	2
GO:0071346	cellular response to interferon-gamma	7.34239e-09	2
GO:0002449	lymphocyte mediated immunity	8.37866e-09	2
GO:0010595	positive regulation of endothelial cell migration	9.3975e-09	2
GO:1902895	positive regulation of pri-miRNA transcription by RNA polymerase II	9.42981e-09	2
GO:0002637	regulation of immunoglobulin production	1.09931e-08	2
GO:0050920	regulation of chemotaxis	1.12096e-08	2
GO:0060759	regulation of response to cytokine stimulus	1.49648e-08	2
GO:0043903	regulation of interspecies interactions between organisms	1.54268e-08	2
GO:0019058	viral life cycle	1.59842e-08	2
GO:0032147	activation of protein kinase activity	2.04139e-08	2
GO:0010952	positive regulation of peptidase activity	2.40351e-08	2
GO:0070665	positive regulation of leukocyte proliferation	2.46209e-08	2
GO:0060333	interferon-gamma-mediated signaling pathway	2.92388e-08	2
GO:0050714	positive regulation of protein secretion	3.09461e-08	2
GO:0009620	response to fungus	3.33287e-08	2
GO:1901222	regulation of NIK/NF-kappaB signaling	3.5653e-08	2
GO:1990266	neutrophil migration	3.90829e-08	2
GO:0070997	neuron death	3.9934e-08	2
GO:0045621	positive regulation of lymphocyte differentiation	3.9934e-08	2
GO:0042113	B cell activation	4.01145e-08	2
GO:0043542	endothelial cell migration	4.13291e-08	2
GO:0002695	negative regulation of leukocyte activation	4.18994e-08	2
GO:0042116	macrophage activation	4.30985e-08	2
GO:0060337	type I interferon signaling pathway	4.30985e-08	2
GO:0071357	cellular response to type I interferon	4.30985e-08	2
GO:0070555	response to interleukin-1	4.31032e-08	2
GO:0050851	antigen receptor-mediated signaling pathway	5.19165e-08	2
GO:0002719	negative regulation of cytokine production involved in immune response	5.23342e-08	2
GO:0071347	cellular response to interleukin-1	5.34693e-08	2
GO:2001235	positive regulation of apoptotic signaling pathway	5.34693e-08	2
GO:0002285	lymphocyte activation involved in immune response	6.13667e-08	2
GO:0034340	response to type I interferon	6.43638e-08	2
GO:0071560	cellular response to transforming growth factor beta stimulus	6.90499e-08	2
GO:0010770	positive regulation of cell morphogenesis involved in differentiation	7.53759e-08	2
GO:0010001	glial cell differentiation	8.2732e-08	2
GO:1902893	regulation of pri-miRNA transcription by RNA polymerase II	8.5226e-08	2
GO:0042590	antigen processing and presentation of exogenous peptide antigen via MHC class I	8.74056e-08	2
GO:0042063	gliogenesis	8.74056e-08	2
GO:0045071	negative regulation of viral genome replication	9.23853e-08	2
GO:0071559	response to transforming growth factor beta	9.31245e-08	2
GO:0002639	positive regulation of immunoglobulin production	1.0142e-07	2
GO:0050671	positive regulation of lymphocyte proliferation	1.02059e-07	2
GO:0030593	neutrophil chemotaxis	1.02281e-07	2
GO:0032946	positive regulation of mononuclear cell proliferation	1.10124e-07	2
GO:0002286	T cell activation involved in immune response	1.23185e-07	2
GO:0002456	T cell mediated immunity	1.23185e-07	2
GO:0042509	regulation of tyrosine phosphorylation of STAT protein	1.34469e-07	2
GO:0045582	positive regulation of T cell differentiation	1.34469e-07	2
GO:0002526	acute inflammatory response	1.47762e-07	2
GO:0002221	pattern recognition receptor signaling pathway	1.63406e-07	2
GO:0007179	transforming growth factor beta receptor signaling pathway	1.84833e-07	2
GO:0007260	tyrosine phosphorylation of STAT protein	1.86605e-07	2
GO:0072676	lymphocyte migration	1.93226e-07	2
GO:0045580	regulation of T cell differentiation	2.04164e-07	2
GO:0038095	Fc-epsilon receptor signaling pathway	2.05159e-07	2
GO:0045619	regulation of lymphocyte differentiation	2.05159e-07	2
GO:0007178	transmembrane receptor protein serine/threonine kinase signaling pathway	2.05301e-07	2
GO:0002223	stimulatory C-type lectin receptor signaling pathway	2.27218e-07	2
GO:0046638	positive regulation of alpha-beta T cell differentiation	2.33641e-07	2
GO:0061614	pri-miRNA transcription by RNA polymerase II	2.33641e-07	2
GO:0070482	response to oxygen levels	2.343e-07	2
GO:0033002	muscle cell proliferation	2.4512e-07	2
GO:2000116	regulation of cysteine-type endopeptidase activity	2.4512e-07	2
GO:0002218	activation of innate immune response	2.46651e-07	2
GO:0042108	positive regulation of cytokine biosynthetic process	2.55202e-07	2
GO:0048871	multicellular organismal homeostasis	2.68218e-07	2
GO:0046849	bone remodeling	2.69556e-07	2
GO:0070371	ERK1 and ERK2 cascade	2.77953e-07	2
GO:0002220	innate immune response activating cell surface receptor signaling pathway	2.83141e-07	2
GO:0045862	positive regulation of proteolysis	2.84129e-07	2
GO:0002758	innate immune response-activating signal transduction	3.06788e-07	2
GO:0035710	CD4-positive, alpha-beta T cell activation	3.25821e-07	2
GO:0060562	epithelial tube morphogenesis	3.4102e-07	2
GO:0010950	positive regulation of endopeptidase activity	3.48475e-07	2
GO:1903034	regulation of response to wounding	3.7069e-07	2
GO:0002706	regulation of lymphocyte mediated immunity	3.96881e-07	2
GO:1903900	regulation of viral life cycle	3.96881e-07	2
GO:0042531	positive regulation of tyrosine phosphorylation of STAT protein	4.03148e-07	2
GO:0030198	extracellular matrix organization	4.14118e-07	2
GO:0043281	regulation of cysteine-type endopeptidase activity involved in apoptotic process	4.22949e-07	2
GO:0070374	positive regulation of ERK1 and ERK2 cascade	4.22949e-07	2
GO:0043062	extracellular structure organization	4.25584e-07	2
GO:0007162	negative regulation of cell adhesion	4.32966e-07	2
GO:0019884	antigen processing and presentation of exogenous antigen	4.32966e-07	2
GO:0036293	response to decreased oxygen levels	4.37389e-07	2
GO:0019079	viral genome replication	4.42708e-07	2
GO:2000027	regulation of animal organ morphogenesis	4.65496e-07	2
GO:0042098	T cell proliferation	4.83913e-07	2
GO:0051098	regulation of binding	4.85486e-07	2
GO:0050729	positive regulation of inflammatory response	5.0228e-07	2
GO:0043367	CD4-positive, alpha-beta T cell differentiation	5.49433e-07	2
GO:0002479	antigen processing and presentation of exogenous peptide antigen via MHC class I, TAP-dependent	6.16206e-07	2
GO:0070498	interleukin-1-mediated signaling pathway	6.62235e-07	2
GO:0070372	regulation of ERK1 and ERK2 cascade	6.93399e-07	2
GO:1901653	cellular response to peptide	7.6194e-07	2
GO:0010594	regulation of endothelial cell migration	8.68362e-07	2
GO:1904018	positive regulation of vasculature development	9.1256e-07	2
GO:0043536	positive regulation of blood vessel endothelial cell migration	9.5007e-07	2
GO:0022604	regulation of cell morphogenesis	1.04413e-06	2
GO:0031663	lipopolysaccharide-mediated signaling pathway	1.07052e-06	2
GO:0042093	T-helper cell differentiation	1.07052e-06	2
GO:0048708	astrocyte differentiation	1.16356e-06	2
GO:1901214	regulation of neuron death	1.19276e-06	2
GO:0002705	positive regulation of leukocyte mediated immunity	1.25592e-06	2
GO:0006959	humoral immune response	1.25728e-06	2
GO:0050852	T cell receptor signaling pathway	1.33699e-06	2
GO:0002294	CD4-positive, alpha-beta T cell differentiation involved in immune response	1.36972e-06	2
GO:0048660	regulation of smooth muscle cell proliferation	1.3823e-06	2
GO:0031348	negative regulation of defense response	1.3823e-06	2
GO:0051402	neuron apoptotic process	1.3823e-06	2
GO:0001666	response to hypoxia	1.3823e-06	2
GO:0045766	positive regulation of angiogenesis	1.46267e-06	2
GO:0002287	alpha-beta T cell activation involved in immune response	1.51909e-06	2
GO:0002293	alpha-beta T cell differentiation involved in immune response	1.51909e-06	2
GO:0048659	smooth muscle cell proliferation	1.53705e-06	2
GO:0050679	positive regulation of epithelial cell proliferation	1.61168e-06	2
GO:0045453	bone resorption	1.70184e-06	2
GO:0046635	positive regulation of alpha-beta T cell activation	1.70184e-06	2
GO:0008625	extrinsic apoptotic signaling pathway via death domain receptors	1.83239e-06	2
GO:0046637	regulation of alpha-beta T cell differentiation	1.91744e-06	2
GO:0002478	antigen processing and presentation of exogenous peptide antigen	1.93019e-06	2
GO:0042035	regulation of cytokine biosynthetic process	2.02951e-06	2
GO:0001936	regulation of endothelial cell proliferation	2.02951e-06	2
GO:0051897	positive regulation of protein kinase B signaling	2.02951e-06	2
GO:0001558	regulation of cell growth	2.13022e-06	2
GO:0071214	cellular response to abiotic stimulus	2.31023e-06	2
GO:0104004	cellular response to environmental stimulus	2.31023e-06	2
GO:0002224	toll-like receptor signaling pathway	2.34032e-06	2
GO:0051250	negative regulation of lymphocyte activation	2.34032e-06	2
GO:0072678	T cell migration	2.35638e-06	2
GO:0032602	chemokine production	2.35638e-06	2
GO:0048771	tissue remodeling	2.36408e-06	2
GO:0043524	negative regulation of neuron apoptotic process	2.47014e-06	2
GO:1905330	regulation of morphogenesis of an epithelium	2.49207e-06	2
GO:0071674	mononuclear cell migration	2.55712e-06	2
GO:0050678	regulation of epithelial cell proliferation	2.59988e-06	2
GO:0061041	regulation of wound healing	2.60631e-06	2
GO:0061138	morphogenesis of a branching epithelium	2.76641e-06	2
GO:0050769	positive regulation of neurogenesis	2.99222e-06	2
GO:0031346	positive regulation of cell projection organization	3.07965e-06	2
GO:0022612	gland morphogenesis	3.07965e-06	2
GO:0002292	T cell differentiation involved in immune response	3.22708e-06	2
GO:0032956	regulation of actin cytoskeleton organization	3.50741e-06	2
GO:0010769	regulation of cell morphogenesis involved in differentiation	3.51493e-06	2
GO:0061082	myeloid leukocyte cytokine production	3.64628e-06	2
GO:0050673	epithelial cell proliferation	3.66083e-06	2
GO:0045069	regulation of viral genome replication	3.8998e-06	2
GO:0051101	regulation of DNA binding	4.0772e-06	2
GO:2001238	positive regulation of extrinsic apoptotic signaling pathway	4.37866e-06	2
GO:0001935	endothelial cell proliferation	4.44704e-06	2
GO:0007565	female pregnancy	4.68543e-06	2
GO:0043491	protein kinase B signaling	4.97123e-06	2
GO:0002576	platelet degranulation	5.37783e-06	2
GO:0051023	regulation of immunoglobulin secretion	5.64265e-06	2
GO:0032635	interleukin-6 production	5.64265e-06	2
GO:0048146	positive regulation of fibroblast proliferation	5.64265e-06	2
GO:0051496	positive regulation of stress fiber assembly	5.64265e-06	2
GO:0001763	morphogenesis of a branching structure	5.69608e-06	2
GO:0002824	positive regulation of adaptive immune response based on somatic recombination of immune receptors built from immunoglobulin superfamily domains	5.79795e-06	2
GO:0051235	maintenance of location	5.90256e-06	2
GO:0043280	positive regulation of cysteine-type endopeptidase activity involved in apoptotic process	6.95039e-06	2
GO:0007435	salivary gland morphogenesis	7.52868e-06	2
GO:1901224	positive regulation of NIK/NF-kappaB signaling	7.89996e-06	2
GO:2001237	negative regulation of extrinsic apoptotic signaling pathway	7.95207e-06	2
GO:0010976	positive regulation of neuron projection development	7.99827e-06	2
GO:0002720	positive regulation of cytokine production involved in immune response	8.1615e-06	2
GO:0002573	myeloid leukocyte differentiation	8.43844e-06	2
GO:0002708	positive regulation of lymphocyte mediated immunity	8.48065e-06	2
GO:0002821	positive regulation of adaptive immune response	8.48065e-06	2
GO:0002577	regulation of antigen processing and presentation	9.51601e-06	2
GO:0034104	negative regulation of tissue remodeling	9.51601e-06	2
GO:1901215	negative regulation of neuron death	1.01818e-05	2
GO:0043523	regulation of neuron apoptotic process	1.12198e-05	2
GO:0050819	negative regulation of coagulation	1.1568e-05	2
GO:0007431	salivary gland development	1.21188e-05	2
GO:1900026	positive regulation of substrate adhesion-dependent cell spreading	1.21188e-05	2
GO:1902041	regulation of extrinsic apoptotic signaling pathway via death domain receptors	1.29184e-05	2
GO:0001938	positive regulation of endothelial cell proliferation	1.41244e-05	2
GO:0050868	negative regulation of T cell activation	1.41244e-05	2
GO:0048732	gland development	1.49662e-05	2
GO:0048305	immunoglobulin secretion	1.53966e-05	2
GO:0016049	cell growth	1.54089e-05	2
GO:0032970	regulation of actin filament-based process	1.54312e-05	2
GO:0050772	positive regulation of axonogenesis	1.57515e-05	2
GO:0045576	mast cell activation	1.57574e-05	2
GO:0051893	regulation of focal adhesion assembly	1.57574e-05	2
GO:0090109	regulation of cell-substrate junction assembly	1.57574e-05	2
GO:0150116	regulation of cell-substrate junction organization	1.57574e-05	2
GO:0002688	regulation of leukocyte chemotaxis	1.58701e-05	2
GO:1902042	negative regulation of extrinsic apoptotic signaling pathway via death domain receptors	1.60045e-05	2
GO:0032612	interleukin-1 production	1.69637e-05	2
GO:0051222	positive regulation of protein transport	1.73425e-05	2
GO:0032233	positive regulation of actin filament bundle assembly	1.73799e-05	2
GO:0002690	positive regulation of leukocyte chemotaxis	1.82277e-05	2
GO:0002369	T cell cytokine production	1.82779e-05	2
GO:0045124	regulation of bone resorption	1.82779e-05	2
GO:0050832	defense response to fungus	1.82779e-05	2
GO:0050864	regulation of B cell activation	1.83602e-05	2
GO:0044706	multi-multicellular organism process	1.84568e-05	2
GO:2001056	positive regulation of cysteine-type endopeptidase activity	1.85135e-05	2
GO:0034103	regulation of tissue remodeling	1.94072e-05	2
GO:1904035	regulation of epithelial cell apoptotic process	1.94072e-05	2
GO:0002604	regulation of dendritic cell antigen processing and presentation	1.96503e-05	2
GO:0051024	positive regulation of immunoglobulin secretion	1.96503e-05	2
GO:0001952	regulation of cell-matrix adhesion	2.16076e-05	2
GO:0000187	activation of MAPK activity	2.16964e-05	2
GO:0032675	regulation of interleukin-6 production	2.16964e-05	2
GO:0042832	defense response to protozoan	2.24707e-05	2
GO:0045778	positive regulation of ossification	2.24707e-05	2
GO:1903035	negative regulation of response to wounding	2.24707e-05	2
GO:0048247	lymphocyte chemotaxis	2.28683e-05	2
GO:0043618	regulation of transcription from RNA polymerase II promoter in response to stress	2.43015e-05	2
GO:0001894	tissue homeostasis	2.4402e-05	2
GO:2001234	negative regulation of apoptotic signaling pathway	2.54462e-05	2
GO:0019730	antimicrobial humoral response	2.57869e-05	2
GO:1904951	positive regulation of establishment of protein localization	2.60261e-05	2
GO:0042129	regulation of T cell proliferation	2.65276e-05	2
GO:0043535	regulation of blood vessel endothelial cell migration	2.65276e-05	2
GO:0042088	T-helper 1 type immune response	2.65502e-05	2
GO:0001562	response to protozoan	2.69074e-05	2
GO:0051894	positive regulation of focal adhesion assembly	2.69074e-05	2
GO:0002468	dendritic cell antigen processing and presentation	2.76934e-05	2
GO:1902287	semaphorin-plexin signaling pathway involved in axon guidance	2.76934e-05	2
GO:0014002	astrocyte development	3.00605e-05	2
GO:0007568	aging	3.14438e-05	2
GO:0002832	negative regulation of response to biotic stimulus	3.2252e-05	2
GO:0150117	positive regulation of cell-substrate junction organization	3.24937e-05	2
GO:0030099	myeloid cell differentiation	3.27843e-05	2
GO:0050918	positive chemotaxis	3.27843e-05	2
GO:0006909	phagocytosis	3.33935e-05	2
GO:0043620	regulation of DNA-templated transcription in response to stress	3.43076e-05	2
GO:0032755	positive regulation of interleukin-6 production	3.43121e-05	2
GO:0045779	negative regulation of bone resorption	3.83999e-05	2
GO:0090594	inflammatory response to wounding	3.83999e-05	2
GO:1902285	semaphorin-plexin signaling pathway involved in neuron projection guidance	3.83999e-05	2
GO:1903038	negative regulation of leukocyte cell-cell adhesion	3.84604e-05	2
GO:0002709	regulation of T cell mediated immunity	3.88922e-05	2
GO:0060395	SMAD protein signal transduction	3.88922e-05	2
GO:0030038	contractile actin filament bundle assembly	3.90664e-05	2
GO:0043149	stress fiber assembly	3.90664e-05	2
GO:0050764	regulation of phagocytosis	3.90664e-05	2
GO:0034976	response to endoplasmic reticulum stress	4.05274e-05	2
GO:0006953	acute-phase response	4.22355e-05	2
GO:0043303	mast cell degranulation	4.22355e-05	2
GO:0051896	regulation of protein kinase B signaling	4.27034e-05	2
GO:0003158	endothelium development	4.51727e-05	2
GO:0035456	response to interferon-beta	4.5259e-05	2
GO:0040013	negative regulation of locomotion	4.66363e-05	2
GO:0001774	microglial cell activation	4.66363e-05	2
GO:0002269	leukocyte activation involved in inflammatory response	4.66363e-05	2
GO:0002279	mast cell activation involved in immune response	4.66363e-05	2
GO:0010862	positive regulation of pathway-restricted SMAD protein phosphorylation	4.66363e-05	2
GO:0035272	exocrine system development	4.66363e-05	2
GO:0046850	regulation of bone remodeling	4.66363e-05	2
GO:0048661	positive regulation of smooth muscle cell proliferation	4.70144e-05	2
GO:0050830	defense response to Gram-positive bacterium	4.70144e-05	2
GO:0030307	positive regulation of cell growth	4.85831e-05	2
GO:0051271	negative regulation of cellular component movement	4.99427e-05	2
GO:0010935	regulation of macrophage cytokine production	4.99654e-05	2
GO:0030213	hyaluronan biosynthetic process	4.99654e-05	2
GO:0002448	mast cell mediated immunity	5.1638e-05	2
GO:0002704	negative regulation of leukocyte mediated immunity	5.1638e-05	2
GO:0090100	positive regulation of transmembrane receptor protein serine/threonine kinase signaling pathway	5.73619e-05	2
GO:0150076	neuroinflammatory response	5.76857e-05	2
GO:0043372	positive regulation of CD4-positive, alpha-beta T cell differentiation	6.16533e-05	2
GO:0061045	negative regulation of wound healing	6.26829e-05	2
GO:0001954	positive regulation of cell-matrix adhesion	6.45797e-05	2
GO:0033135	regulation of peptidyl-serine phosphorylation	6.47428e-05	2
GO:0050715	positive regulation of cytokine secretion	6.47428e-05	2
GO:0002483	antigen processing and presentation of endogenous peptide antigen	6.54447e-05	2
GO:0019885	antigen processing and presentation of endogenous peptide antigen via MHC class I	6.54447e-05	2
GO:0045073	regulation of chemokine biosynthetic process	6.54447e-05	2
GO:0046851	negative regulation of bone remodeling	6.54447e-05	2
GO:0010810	regulation of cell-substrate adhesion	6.60141e-05	2
GO:1900024	regulation of substrate adhesion-dependent cell spreading	7.09591e-05	2
GO:0002724	regulation of T cell cytokine production	7.09591e-05	2
GO:0001503	ossification	7.27321e-05	2
GO:0060071	Wnt signaling pathway, planar cell polarity pathway	7.29869e-05	2
GO:0050871	positive regulation of B cell activation	7.50219e-05	2
GO:0110053	regulation of actin filament organization	7.69279e-05	2
GO:0003151	outflow tract morphogenesis	7.80411e-05	2
GO:0030195	negative regulation of blood coagulation	7.80411e-05	2
GO:0043534	blood vessel endothelial cell migration	7.90705e-05	2
GO:0031589	cell-substrate adhesion	8.16078e-05	2
GO:0045589	regulation of regulatory T cell differentiation	8.16255e-05	2
GO:0090175	regulation of establishment of planar polarity	8.19071e-05	2
GO:0010934	macrophage cytokine production	8.33073e-05	2
GO:0042033	chemokine biosynthetic process	8.33073e-05	2
GO:0050755	chemokine metabolic process	8.33073e-05	2
GO:0032655	regulation of interleukin-12 production	8.50251e-05	2
GO:1900047	negative regulation of hemostasis	8.50251e-05	2
GO:1904645	response to amyloid-beta	8.50251e-05	2
GO:1904019	epithelial cell apoptotic process	8.60812e-05	2
GO:0050770	regulation of axonogenesis	8.89166e-05	2
GO:0048041	focal adhesion assembly	8.90968e-05	2
GO:0043030	regulation of macrophage activation	9.35425e-05	2
GO:0043551	regulation of phosphatidylinositol 3-kinase activity	9.35425e-05	2
GO:0051495	positive regulation of cytoskeleton organization	9.92862e-05	2
GO:0010038	response to metal ion	0.000100916	2
GO:0030308	negative regulation of cell growth	0.000100916	2
GO:0031098	stress-activated protein kinase signaling cascade	0.000101469	2
GO:0032615	interleukin-12 production	0.000102675	2
GO:0048145	regulation of fibroblast proliferation	0.000102675	2
GO:0045066	regulatory T cell differentiation	0.000106152	2
GO:0032963	collagen metabolic process	0.000108368	2
GO:0008360	regulation of cell shape	0.000108872	2
GO:0048754	branching morphogenesis of an epithelial tube	0.000108872	2
GO:0048144	fibroblast proliferation	0.000109312	2
GO:0050818	regulation of coagulation	0.000109312	2
GO:0051492	regulation of stress fiber assembly	0.000109312	2
GO:0021782	glial cell development	0.000113845	2
GO:0032722	positive regulation of chemokine production	0.000122806	2
GO:0061900	glial cell activation	0.000122806	2
GO:0032535	regulation of cellular component size	0.00012417	2
GO:0030168	platelet activation	0.00012512	2
GO:0006919	activation of cysteine-type endopeptidase activity involved in apoptotic process	0.000125232	2
GO:0042058	regulation of epidermal growth factor receptor signaling pathway	0.000125232	2
GO:0048013	ephrin receptor signaling pathway	0.000125232	2
GO:0045666	positive regulation of neuron differentiation	0.000126498	2
GO:1901888	regulation of cell junction assembly	0.000126752	2
GO:0035994	response to muscle stretch	0.000128197	2
GO:0002377	immunoglobulin production	0.000131648	2
GO:1901654	response to ketone	0.000131648	2
GO:0045824	negative regulation of innate immune response	0.000132033	2
GO:2000351	regulation of endothelial cell apoptotic process	0.000132033	2
GO:0007173	epidermal growth factor receptor signaling pathway	0.000132406	2
GO:0051781	positive regulation of cell division	0.000132406	2
GO:0010742	macrophage derived foam cell differentiation	0.000133573	2
GO:0090077	foam cell differentiation	0.000133573	2
GO:2000516	positive regulation of CD4-positive, alpha-beta T cell activation	0.000133573	2
GO:1903725	regulation of phospholipid metabolic process	0.000141402	2
GO:0010811	positive regulation of cell-substrate adhesion	0.000147175	2
GO:0046718	viral entry into host cell	0.000147175	2
GO:0051048	negative regulation of secretion	0.000147616	2
GO:2000403	positive regulation of lymphocyte migration	0.00015155	2
GO:0062012	regulation of small molecule metabolic process	0.000151911	2
GO:0052126	movement in host environment	0.000153743	2
GO:0002726	positive regulation of T cell cytokine production	0.000154947	2
GO:0030888	regulation of B cell proliferation	0.000154947	2
GO:2000514	regulation of CD4-positive, alpha-beta T cell activation	0.000154947	2
GO:0001843	neural tube closure	0.000160166	2
GO:0090092	regulation of transmembrane receptor protein serine/threonine kinase signaling pathway	0.000162736	2
GO:0060393	regulation of pathway-restricted SMAD protein phosphorylation	0.000169045	2
GO:0048545	response to steroid hormone	0.00016913	2
GO:0046636	negative regulation of alpha-beta T cell activation	0.00016913	2
GO:0048246	macrophage chemotaxis	0.00016913	2
GO:0060606	tube closure	0.000169684	2
GO:0001736	establishment of planar polarity	0.000169684	2
GO:0007164	establishment of tissue polarity	0.000169684	2
GO:0097193	intrinsic apoptotic signaling pathway	0.000179223	2
GO:2000401	regulation of lymphocyte migration	0.000182229	2
GO:0051701	interaction with host	0.000182478	2
GO:0010761	fibroblast migration	0.000189656	2
GO:1901184	regulation of ERBB signaling pathway	0.000192698	2
GO:1902905	positive regulation of supramolecular fiber organization	0.000197115	2
GO:0043550	regulation of lipid kinase activity	0.000197369	2
GO:1901216	positive regulation of neuron death	0.000205175	2
GO:0045926	negative regulation of growth	0.000211813	2
GO:0071526	semaphorin-plexin signaling pathway	0.000212366	2
GO:0060389	pathway-restricted SMAD protein phosphorylation	0.000213307	2
GO:0072577	endothelial cell apoptotic process	0.000213307	2
GO:0048511	rhythmic process	0.000213307	2
GO:0110020	regulation of actomyosin structure organization	0.000216972	2
GO:0010721	negative regulation of cell development	0.00022036	2
GO:0010975	regulation of neuron projection development	0.000220839	2
GO:0036499	PERK-mediated unfolded protein response	0.000222428	2
GO:1901739	regulation of myoblast fusion	0.000222428	2
GO:0048010	vascular endothelial growth factor receptor signaling pathway	0.000229745	2
GO:0001906	cell killing	0.000232115	2
GO:0071706	tumor necrosis factor superfamily cytokine production	0.000232115	2
GO:0030890	positive regulation of B cell proliferation	0.000233739	2
GO:0061028	establishment of endothelial barrier	0.000233739	2
GO:0018105	peptidyl-serine phosphorylation	0.000237541	2
GO:0050728	negative regulation of inflammatory response	0.000240732	2
GO:0007044	cell-substrate junction assembly	0.000240732	2
GO:0014020	primary neural tube formation	0.000240732	2
GO:0032231	regulation of actin filament bundle assembly	0.000240732	2
GO:0150115	cell-substrate junction organization	0.000240732	2
GO:0042476	odontogenesis	0.000249455	2
GO:0033003	regulation of mast cell activation	0.000258152	2
GO:0097028	dendritic cell differentiation	0.000258152	2
GO:1903531	negative regulation of secretion by cell	0.000258152	2
GO:0006925	inflammatory cell apoptotic process	0.000260382	2
GO:0019883	antigen processing and presentation of endogenous antigen	0.000260382	2
GO:0045624	positive regulation of T-helper cell differentiation	0.000260382	2
GO:0044409	entry into host	0.000273724	2
GO:0050771	negative regulation of axonogenesis	0.000284639	2
GO:0045687	positive regulation of glial cell differentiation	0.000285717	2
GO:1904646	cellular response to amyloid-beta	0.000285717	2
GO:0034446	substrate adhesion-dependent cell spreading	0.000285717	2
GO:0032611	interleukin-1 beta production	0.000303807	2
GO:0034329	cell junction assembly	0.00031226	2
GO:0032965	regulation of collagen biosynthetic process	0.000317347	2
GO:0006986	response to unfolded protein	0.000317381	2
GO:0016064	immunoglobulin mediated immune response	0.000317799	2
GO:0019216	regulation of lipid metabolic process	0.000318044	2
GO:0051651	maintenance of location in cell	0.000328869	2
GO:0007229	integrin-mediated signaling pathway	0.000338278	2
GO:0032652	regulation of interleukin-1 production	0.000338278	2
GO:1902106	negative regulation of leukocyte differentiation	0.000338278	2
GO:0002820	negative regulation of adaptive immune response	0.000348166	2
GO:0032570	response to progesterone	0.000348166	2
GO:0019724	B cell mediated immunity	0.000350658	2
GO:0007409	axonogenesis	0.000352644	2
GO:0008361	regulation of cell size	0.000352644	2
GO:0030177	positive regulation of Wnt signaling pathway	0.000352644	2
GO:0051099	positive regulation of binding	0.000352644	2
GO:0046426	negative regulation of receptor signaling pathway via JAK-STAT	0.000356526	2
GO:0022408	negative regulation of cell-cell adhesion	0.000366643	2
GO:0001738	morphogenesis of a polarized epithelium	0.000372298	2
GO:0002312	B cell activation involved in immune response	0.000372298	2
GO:0045685	regulation of glial cell differentiation	0.000372298	2
GO:0001841	neural tube formation	0.000372298	2
GO:0033138	positive regulation of peptidyl-serine phosphorylation	0.000372298	2
GO:0006984	ER-nucleus signaling pathway	0.000376236	2
GO:0043300	regulation of leukocyte degranulation	0.000376236	2
GO:0071354	cellular response to interleukin-6	0.000376236	2
GO:0071675	regulation of mononuclear cell migration	0.000376236	2
GO:0038127	ERBB signaling pathway	0.000386814	2
GO:0045927	positive regulation of growth	0.000388167	2
GO:0007160	cell-matrix adhesion	0.000393512	2
GO:0014015	positive regulation of gliogenesis	0.000393889	2
GO:0032418	lysosome localization	0.000393889	2
GO:0050710	negative regulation of cytokine secretion	0.000393889	2
GO:0045830	positive regulation of isotype switching	0.000406862	2
GO:0060330	regulation of response to interferon-gamma	0.000406862	2
GO:0060334	regulation of interferon-gamma-mediated signaling pathway	0.000406862	2
GO:0043370	regulation of CD4-positive, alpha-beta T cell differentiation	0.000410173	2
GO:1900122	positive regulation of receptor binding	0.00042988	2
GO:1903897	regulation of PERK-mediated unfolded protein response	0.00042988	2
GO:0018209	peptidyl-serine modification	0.00043068	2
GO:0002431	Fc receptor mediated stimulatory signaling pathway	0.00043721	2
GO:0002360	T cell lineage commitment	0.000470345	2
GO:0032967	positive regulation of collagen biosynthetic process	0.000470345	2
GO:0072539	T-helper 17 cell differentiation	0.000470345	2
GO:0030522	intracellular receptor signaling pathway	0.000487887	2
GO:0010712	regulation of collagen metabolic process	0.000493703	2
GO:0003279	cardiac septum development	0.000534069	2
GO:0001655	urogenital system development	0.000534069	2
GO:0001961	positive regulation of cytokine-mediated signaling pathway	0.000537418	2
GO:0010718	positive regulation of epithelial to mesenchymal transition	0.000537418	2
GO:0070741	response to interleukin-6	0.000537418	2
GO:0002825	regulation of T-helper 1 type immune response	0.000537418	2
GO:0010714	positive regulation of collagen metabolic process	0.000537418	2
GO:0048143	astrocyte activation	0.000537418	2
GO:1901623	regulation of lymphocyte chemotaxis	0.000537418	2
GO:0035567	non-canonical Wnt signaling pathway	0.000537769	2
GO:0061351	neural precursor cell proliferation	0.000537769	2
GO:0030193	regulation of blood coagulation	0.000542487	2
GO:0035821	modulation of process of other organism	0.000553808	2
GO:0002887	negative regulation of myeloid leukocyte mediated immunity	0.00056375	2
GO:0035747	natural killer cell chemotaxis	0.00056375	2
GO:1900102	negative regulation of endoplasmic reticulum unfolded protein response	0.00056375	2
GO:1900046	regulation of hemostasis	0.000576639	2
GO:0002712	regulation of B cell mediated immunity	0.000578126	2
GO:0002889	regulation of immunoglobulin mediated immune response	0.000578126	2
GO:0045446	endothelial cell differentiation	0.000578126	2
GO:0030336	negative regulation of cell migration	0.000578159	2
GO:0034250	positive regulation of cellular amide metabolic process	0.000578272	2
GO:0060249	anatomical structure homeostasis	0.000580557	2
GO:0051403	stress-activated MAPK cascade	0.000598779	2
GO:0051017	actin filament bundle assembly	0.000601909	2
GO:0001773	myeloid dendritic cell activation	0.00060437	2
GO:0007569	cell aging	0.000636546	2
GO:0031667	response to nutrient levels	0.000641783	2
GO:0032642	regulation of chemokine production	0.000647578	2
GO:0009266	response to temperature stimulus	0.000676454	2
GO:0031099	regeneration	0.000676454	2
GO:0046890	regulation of lipid biosynthetic process	0.000676454	2
GO:1905952	regulation of lipid localization	0.000676454	2
GO:0032964	collagen biosynthetic process	0.000676454	2
GO:0045661	regulation of myoblast differentiation	0.000676454	2
GO:1905517	macrophage migration	0.000676454	2
GO:0060142	regulation of syncytium formation by plasma membrane fusion	0.000681861	2
GO:0072538	T-helper 17 type immune response	0.000681861	2
GO:0035966	response to topologically incorrect protein	0.000696656	2
GO:0061572	actin filament bundle organization	0.000700765	2
GO:0045080	positive regulation of chemokine biosynthetic process	0.00071334	2
GO:0070486	leukocyte aggregation	0.00071334	2
GO:0097201	negative regulation of transcription from RNA polymerase II promoter in response to stress	0.00071334	2
GO:0072001	renal system development	0.000714271	2
GO:0048872	homeostasis of number of cells	0.000733387	2
GO:0050768	negative regulation of neurogenesis	0.000754932	2
GO:1904705	regulation of vascular smooth muscle cell proliferation	0.000764276	2
GO:1990874	vascular smooth muscle cell proliferation	0.000764276	2
GO:0010743	regulation of macrophage derived foam cell differentiation	0.000764276	2
GO:0046640	regulation of alpha-beta T cell proliferation	0.000764276	2
GO:1904893	negative regulation of receptor signaling pathway via STAT	0.000764276	2
GO:0032680	regulation of tumor necrosis factor production	0.000781989	2
GO:0007015	actin filament organization	0.000788028	2
GO:2000146	negative regulation of cell motility	0.000820311	2
GO:0031295	T cell costimulation	0.00085058	2
GO:0090183	regulation of kidney development	0.00085058	2
GO:0014068	positive regulation of phosphatidylinositol 3-kinase signaling	0.000855725	2
GO:0043304	regulation of mast cell degranulation	0.000859541	2
GO:2000406	positive regulation of T cell migration	0.000859541	2
GO:0032640	tumor necrosis factor production	0.000874509	2
GO:1903555	regulation of tumor necrosis factor superfamily cytokine production	0.000874509	2
GO:0043301	negative regulation of leukocyte degranulation	0.000888666	2
GO:0060712	spongiotrophoblast layer development	0.000888666	2
GO:1901550	regulation of endothelial cell development	0.000888666	2
GO:1903140	regulation of establishment of endothelial barrier	0.000888666	2
GO:1902903	regulation of supramolecular fiber organization	0.000892549	2
GO:0002064	epithelial cell development	0.000892549	2
GO:0050829	defense response to Gram-negative bacterium	0.000895042	2
GO:0001838	embryonic epithelial tube formation	0.000897158	2
GO:0002886	regulation of myeloid leukocyte mediated immunity	0.000901806	2
GO:0031294	lymphocyte costimulation	0.000901806	2
GO:0060760	positive regulation of response to cytokine stimulus	0.000901806	2
GO:0033006	regulation of mast cell activation involved in immune response	0.000951971	2
GO:0043552	positive regulation of phosphatidylinositol 3-kinase activity	0.000951971	2
GO:0010717	regulation of epithelial to mesenchymal transition	0.000997196	2
GO:0032651	regulation of interleukin-1 beta production	0.000997196	2
GO:0045185	maintenance of protein location	0.000997196	2
GO:0042326	negative regulation of phosphorylation	0.00102059	2
GO:0045727	positive regulation of translation	0.00102222	2
GO:0001885	endothelial cell development	0.00104452	2
GO:0031102	neuron projection regeneration	0.00104452	2
GO:0032732	positive regulation of interleukin-1 production	0.00104452	2
GO:0033028	myeloid cell apoptotic process	0.00105675	2
GO:0045191	regulation of isotype switching	0.00105675	2
GO:0046633	alpha-beta T cell proliferation	0.00105675	2
GO:0010469	regulation of signaling receptor activity	0.00107369	2
GO:0045064	T-helper 2 cell differentiation	0.00108187	2
GO:0045198	establishment of epithelial cell apical/basal polarity	0.00108187	2
GO:0072216	positive regulation of metanephros development	0.00108187	2
GO:2000117	negative regulation of cysteine-type endopeptidase activity	0.00110106	2
GO:0032507	maintenance of protein location in cell	0.00111317	2
GO:0051851	modulation by host of symbiont process	0.00111317	2
GO:0003205	cardiac chamber development	0.00114964	2
GO:2000273	positive regulation of signaling receptor activity	0.00117215	2
GO:0045123	cellular extravasation	0.00119368	2
GO:0050701	interleukin-1 secretion	0.00119368	2
GO:1905953	negative regulation of lipid localization	0.00119368	2
GO:0001659	temperature homeostasis	0.00123338	2
GO:0051961	negative regulation of nervous system development	0.00124837	2
GO:0072175	epithelial tube formation	0.00125173	2
GO:0032922	circadian regulation of gene expression	0.00128015	2
GO:0042100	B cell proliferation	0.00128353	2
GO:0042102	positive regulation of T cell proliferation	0.00128353	2
GO:0032735	positive regulation of interleukin-12 production	0.00128974	2
GO:0042092	type 2 immune response	0.00128974	2
GO:0045622	regulation of T-helper cell differentiation	0.00128974	2
GO:2001185	regulation of CD8-positive, alpha-beta T cell activation	0.0013067	2
GO:0003018	vascular process in circulatory system	0.0013121	2
GO:0071375	cellular response to peptide hormone stimulus	0.00140318	2
GO:0010771	negative regulation of cell morphogenesis involved in differentiation	0.00142042	2
GO:0090218	positive regulation of lipid kinase activity	0.00142897	2
GO:0030032	lamellipodium assembly	0.00145787	2
GO:0050922	negative regulation of chemotaxis	0.00145787	2
GO:0002548	monocyte chemotaxis	0.00155098	2
GO:0032729	positive regulation of interferon-gamma production	0.00155098	2
GO:0010565	regulation of cellular ketone metabolic process	0.00155098	2
GO:0051817	modulation of process of other organism involved in symbiotic interaction	0.00155098	2
GO:0002739	regulation of cytokine secretion involved in immune response	0.00155098	2
GO:0002830	positive regulation of type 2 immune response	0.00155098	2
GO:0034975	protein folding in endoplasmic reticulum	0.00155098	2
GO:0048012	hepatocyte growth factor receptor signaling pathway	0.00155098	2
GO:0002714	positive regulation of B cell mediated immunity	0.00155098	2
GO:0002891	positive regulation of immunoglobulin mediated immune response	0.00155098	2
GO:0030212	hyaluronan metabolic process	0.00155098	2
GO:0032885	regulation of polysaccharide biosynthetic process	0.00155098	2
GO:0033280	response to vitamin D	0.00155098	2
GO:0045730	respiratory burst	0.00155098	2
GO:0071276	cellular response to cadmium ion	0.00155098	2
GO:0046677	response to antibiotic	0.00158952	2
GO:0051147	regulation of muscle cell differentiation	0.00158952	2
GO:0043434	response to peptide hormone	0.00159006	2
GO:0001822	kidney development	0.00168822	2
GO:0034620	cellular response to unfolded protein	0.00169883	2
GO:1901890	positive regulation of cell junction assembly	0.00170037	2
GO:0032620	interleukin-17 production	0.00170037	2
GO:1904037	positive regulation of epithelial cell apoptotic process	0.00170037	2
GO:0048662	negative regulation of smooth muscle cell proliferation	0.00174089	2
GO:0001837	epithelial to mesenchymal transition	0.00175752	2
GO:0062013	positive regulation of small molecule metabolic process	0.00175752	2
GO:0002693	positive regulation of cellular extravasation	0.00182708	2
GO:0010744	positive regulation of macrophage derived foam cell differentiation	0.00182708	2
GO:0048532	anatomical structure arrangement	0.00182708	2
GO:2001267	regulation of cysteine-type endopeptidase activity involved in apoptotic signaling pathway	0.00182708	2
GO:0043114	regulation of vascular permeability	0.00185618	2
GO:0045911	positive regulation of DNA recombination	0.00185618	2
GO:0030879	mammary gland development	0.00189246	2
GO:0071887	leukocyte apoptotic process	0.0019513	2
GO:0050766	positive regulation of phagocytosis	0.00196255	2
GO:0071248	cellular response to metal ion	0.00198358	2
GO:0060560	developmental growth involved in morphogenesis	0.00198358	2
GO:0002823	negative regulation of adaptive immune response based on somatic recombination of immune receptors built from immunoglobulin superfamily domains	0.00201805	2
GO:0019835	cytolysis	0.00201805	2
GO:0090184	positive regulation of kidney development	0.00201805	2
GO:0098760	response to interleukin-7	0.00201805	2
GO:0098761	cellular response to interleukin-7	0.00201805	2
GO:0032872	regulation of stress-activated MAPK cascade	0.00208951	2
GO:0045834	positive regulation of lipid metabolic process	0.00210785	2
GO:0031293	membrane protein intracellular domain proteolysis	0.00212567	2
GO:0035089	establishment of apical/basal cell polarity	0.00212567	2
GO:0043011	myeloid dendritic cell differentiation	0.00212567	2
GO:0010212	response to ionizing radiation	0.00217961	2
GO:0090263	positive regulation of canonical Wnt signaling pathway	0.00217961	2
GO:0007520	myoblast fusion	0.00219382	2
GO:0070302	regulation of stress-activated protein kinase signaling cascade	0.00219382	2
GO:0001909	leukocyte mediated cytotoxicity	0.0022112	2
GO:0035148	tube formation	0.0022562	2
GO:0051149	positive regulation of muscle cell differentiation	0.00243	2
GO:0016331	morphogenesis of embryonic epithelium	0.00243494	2
GO:2000377	regulation of reactive oxygen species metabolic process	0.0024421	2
GO:0031100	animal organ regeneration	0.0024421	2
GO:1903524	positive regulation of blood circulation	0.0024421	2
GO:0002363	alpha-beta T cell lineage commitment	0.0024421	2
GO:0002544	chronic inflammatory response	0.0024421	2
GO:0003159	morphogenesis of an endothelium	0.0024421	2
GO:0030859	polarized epithelial cell differentiation	0.0024421	2
GO:0045063	T-helper 1 cell differentiation	0.0024421	2
GO:0046597	negative regulation of viral entry into host cell	0.0024421	2
GO:0061154	endothelial tube morphogenesis	0.0024421	2
GO:1901741	positive regulation of myoblast fusion	0.0024421	2
GO:0006024	glycosaminoglycan biosynthetic process	0.00249816	2
GO:0046916	cellular transition metal ion homeostasis	0.00249816	2
GO:0061387	regulation of extent of cell growth	0.00249816	2
GO:0032881	regulation of polysaccharide metabolic process	0.00255923	2
GO:0045197	establishment or maintenance of epithelial cell apical/basal polarity	0.00255923	2
GO:0031032	actomyosin structure organization	0.00273594	2
GO:0030225	macrophage differentiation	0.00278195	2
GO:2000404	regulation of T cell migration	0.00278195	2
GO:0002374	cytokine secretion involved in immune response	0.00280317	2
GO:0032495	response to muramyl dipeptide	0.00280317	2
GO:0042228	interleukin-8 biosynthetic process	0.00280317	2
GO:0060602	branch elongation of an epithelium	0.00280317	2
GO:0061162	establishment of monopolar cell polarity	0.00280317	2
GO:0010977	negative regulation of neuron projection development	0.00284968	2
GO:1903707	negative regulation of hemopoiesis	0.00284968	2
GO:0060411	cardiac septum morphogenesis	0.00286025	2
GO:0045637	regulation of myeloid cell differentiation	0.00296506	2
GO:0009746	response to hexose	0.00296506	2
GO:0045581	negative regulation of T cell differentiation	0.00298609	2
GO:0051702	interaction with symbiont	0.00301827	2
GO:0030278	regulation of ossification	0.00304848	2
GO:0006023	aminoglycan biosynthetic process	0.00307032	2
GO:0001910	regulation of leukocyte mediated cytotoxicity	0.00317071	2
GO:0070664	negative regulation of leukocyte proliferation	0.00317071	2
GO:0051924	regulation of calcium ion transport	0.00317071	2
GO:0035455	response to interferon-alpha	0.00317071	2
GO:0061339	establishment or maintenance of monopolar cell polarity	0.00317071	2
GO:2000736	regulation of stem cell differentiation	0.00317071	2
GO:0002673	regulation of acute inflammatory response	0.00317071	2
GO:0010883	regulation of lipid storage	0.00317071	2
GO:0022602	ovulation cycle process	0.00317071	2
GO:0032369	negative regulation of lipid transport	0.00317071	2
GO:0032480	negative regulation of type I interferon production	0.00317071	2
GO:0035088	establishment or maintenance of apical/basal cell polarity	0.00317071	2
GO:0050919	negative chemotaxis	0.00317071	2
GO:0061245	establishment or maintenance of bipolar cell polarity	0.00317071	2
GO:1904036	negative regulation of epithelial cell apoptotic process	0.00317071	2
GO:0002761	regulation of myeloid leukocyte differentiation	0.00328833	2
GO:0021915	neural tube development	0.00332215	2
GO:0043087	regulation of GTPase activity	0.00334184	2
GO:0034284	response to monosaccharide	0.00336579	2
GO:0048863	stem cell differentiation	0.00338672	2
GO:0002204	somatic recombination of immunoglobulin genes involved in immune response	0.00339535	2
GO:0002208	somatic diversification of immunoglobulins involved in immune response	0.00339535	2
GO:0031952	regulation of protein autophosphorylation	0.00339535	2
GO:0045058	T cell selection	0.00339535	2
GO:0045190	isotype switching	0.00339535	2
GO:0035967	cellular response to topologically incorrect protein	0.00340512	2
GO:0031960	response to corticosteroid	0.00352447	2
GO:0003007	heart morphogenesis	0.00353756	2
GO:0040037	negative regulation of fibroblast growth factor receptor signaling pathway	0.00354956	2
GO:0050765	negative regulation of phagocytosis	0.00354956	2
GO:0022617	extracellular matrix disassembly	0.0036205	2
GO:0110110	positive regulation of animal organ morphogenesis	0.0036205	2
GO:0002711	positive regulation of T cell mediated immunity	0.0036205	2
[truncated: 1,945 more rows]

## Sheet: Table S4
Table S4. GO analysis of branch point 2
ID	Description	qvalue	Gene cluster
GO:0002474	antigen processing and presentation of peptide antigen via MHC class I	2.31493e-12	1
GO:0002831	regulation of response to biotic stimulus	6.97319e-12	1
GO:0042590	antigen processing and presentation of exogenous peptide antigen via MHC class I	4.70496e-11	1
GO:0034612	response to tumor necrosis factor	4.70496e-11	1
GO:0033209	tumor necrosis factor-mediated signaling pathway	6.58258e-11	1
GO:0071356	cellular response to tumor necrosis factor	1.05546e-10	1
GO:0031349	positive regulation of defense response	1.05546e-10	1
GO:0045088	regulation of innate immune response	1.90136e-10	1
GO:0019882	antigen processing and presentation	2.2004e-10	1
GO:0002479	antigen processing and presentation of exogenous peptide antigen via MHC class I, TAP-dependent	2.82998e-10	1
GO:0038061	NIK/NF-kappaB signaling	1.81511e-09	1
GO:0048002	antigen processing and presentation of peptide antigen	2.57524e-09	1
GO:0038093	Fc receptor signaling pathway	5.16933e-09	1
GO:0048525	negative regulation of viral process	5.71855e-09	1
GO:0002833	positive regulation of response to biotic stimulus	6.99953e-09	1
GO:0050792	regulation of viral process	6.99953e-09	1
GO:0042110	T cell activation	1.15184e-08	1
GO:0043903	regulation of interspecies interactions between organisms	1.42333e-08	1
GO:0019884	antigen processing and presentation of exogenous antigen	1.42333e-08	1
GO:0010770	positive regulation of cell morphogenesis involved in differentiation	2.63072e-08	1
GO:0043618	regulation of transcription from RNA polymerase II promoter in response to stress	2.75574e-08	1
GO:0043620	regulation of DNA-templated transcription in response to stress	4.43992e-08	1
GO:0045785	positive regulation of cell adhesion	5.77247e-08	1
GO:0070498	interleukin-1-mediated signaling pathway	6.17405e-08	1
GO:0038095	Fc-epsilon receptor signaling pathway	6.17405e-08	1
GO:0001666	response to hypoxia	7.43213e-08	1
GO:0045089	positive regulation of innate immune response	7.43213e-08	1
GO:0002478	antigen processing and presentation of exogenous peptide antigen	8.23227e-08	1
GO:0071347	cellular response to interleukin-1	1.02974e-07	1
GO:0036293	response to decreased oxygen levels	1.02991e-07	1
GO:0060562	epithelial tube morphogenesis	1.22743e-07	1
GO:0009615	response to virus	1.24047e-07	1
GO:0031346	positive regulation of cell projection organization	1.53753e-07	1
GO:0010976	positive regulation of neuron projection development	1.70482e-07	1
GO:0051251	positive regulation of lymphocyte activation	1.78899e-07	1
GO:1903901	negative regulation of viral life cycle	1.83514e-07	1
GO:0070482	response to oxygen levels	2.05526e-07	1
GO:0010632	regulation of epithelial cell migration	2.38875e-07	1
GO:0001667	ameboidal-type cell migration	2.67167e-07	1
GO:0050852	T cell receptor signaling pathway	2.94699e-07	1
GO:0010631	epithelial cell migration	3.10514e-07	1
GO:0090132	epithelium migration	3.35977e-07	1
GO:0002429	immune response-activating cell surface receptor signaling pathway	3.35977e-07	1
GO:0002757	immune response-activating signal transduction	3.35977e-07	1
GO:0070555	response to interleukin-1	3.44955e-07	1
GO:0090130	tissue migration	3.88524e-07	1
GO:0018108	peptidyl-tyrosine phosphorylation	4.09481e-07	1
GO:0051249	regulation of lymphocyte activation	4.38514e-07	1
GO:0018212	peptidyl-tyrosine modification	4.38514e-07	1
GO:0050851	antigen receptor-mediated signaling pathway	5.17769e-07	1
GO:0007249	I-kappaB kinase/NF-kappaB signaling	6.22449e-07	1
GO:0002696	positive regulation of leukocyte activation	6.81649e-07	1
GO:1905330	regulation of morphogenesis of an epithelium	7.31461e-07	1
GO:0043542	endothelial cell migration	7.31461e-07	1
GO:0019058	viral life cycle	7.52793e-07	1
GO:0002218	activation of innate immune response	8.26827e-07	1
GO:0010594	regulation of endothelial cell migration	8.4115e-07	1
GO:0071902	positive regulation of protein serine/threonine kinase activity	8.96097e-07	1
GO:0050867	positive regulation of cell activation	9.70282e-07	1
GO:0043122	regulation of I-kappaB kinase/NF-kappaB signaling	1.1684e-06	1
GO:1903900	regulation of viral life cycle	1.20218e-06	1
GO:0001938	positive regulation of endothelial cell proliferation	1.23348e-06	1
GO:0002223	stimulatory C-type lectin receptor signaling pathway	1.31202e-06	1
GO:0050769	positive regulation of neurogenesis	1.58759e-06	1
GO:0002220	innate immune response activating cell surface receptor signaling pathway	1.59841e-06	1
GO:0002758	innate immune response-activating signal transduction	1.69641e-06	1
GO:0010769	regulation of cell morphogenesis involved in differentiation	1.78139e-06	1
GO:0050870	positive regulation of T cell activation	1.88589e-06	1
GO:1903037	regulation of leukocyte cell-cell adhesion	1.94202e-06	1
GO:0043312	neutrophil degranulation	1.98971e-06	1
GO:2000027	regulation of animal organ morphogenesis	2.02386e-06	1
GO:0002283	neutrophil activation involved in immune response	2.10505e-06	1
GO:0050679	positive regulation of epithelial cell proliferation	2.14577e-06	1
GO:0019079	viral genome replication	2.17633e-06	1
GO:0050730	regulation of peptidyl-tyrosine phosphorylation	2.17923e-06	1
GO:0045071	negative regulation of viral genome replication	2.31069e-06	1
GO:0043406	positive regulation of MAP kinase activity	2.31069e-06	1
GO:0045666	positive regulation of neuron differentiation	2.45515e-06	1
GO:0050863	regulation of T cell activation	2.47151e-06	1
GO:0042119	neutrophil activation	2.49988e-06	1
GO:0002446	neutrophil mediated immunity	2.50654e-06	1
GO:0010975	regulation of neuron projection development	2.50654e-06	1
GO:0010810	regulation of cell-substrate adhesion	2.91403e-06	1
GO:0010634	positive regulation of epithelial cell migration	3.20833e-06	1
GO:0010001	glial cell differentiation	3.23573e-06	1
GO:1903039	positive regulation of leukocyte cell-cell adhesion	3.23573e-06	1
GO:0045765	regulation of angiogenesis	3.25237e-06	1
GO:0045069	regulation of viral genome replication	3.55478e-06	1
GO:0003158	endothelium development	3.57099e-06	1
GO:0032970	regulation of actin filament-based process	3.67415e-06	1
GO:0070663	regulation of leukocyte proliferation	3.67415e-06	1
GO:0052547	regulation of peptidase activity	3.72925e-06	1
GO:0001936	regulation of endothelial cell proliferation	3.79448e-06	1
GO:0007159	leukocyte cell-cell adhesion	4.69312e-06	1
GO:0061138	morphogenesis of a branching epithelium	5.07626e-06	1
GO:0043123	positive regulation of I-kappaB kinase/NF-kappaB signaling	5.25886e-06	1
GO:0022407	regulation of cell-cell adhesion	5.25886e-06	1
GO:0032956	regulation of actin cytoskeleton organization	5.50884e-06	1
GO:0007162	negative regulation of cell adhesion	6.12538e-06	1
GO:1903706	regulation of hemopoiesis	6.47535e-06	1
GO:0051607	defense response to virus	6.6544e-06	1
GO:1905564	positive regulation of vascular endothelial cell proliferation	7.11836e-06	1
GO:0001935	endothelial cell proliferation	7.32258e-06	1
GO:0031589	cell-substrate adhesion	7.43741e-06	1
GO:0060071	Wnt signaling pathway, planar cell polarity pathway	8.05975e-06	1
GO:1901342	regulation of vasculature development	8.64167e-06	1
GO:0001763	morphogenesis of a branching structure	8.9451e-06	1
GO:0090175	regulation of establishment of planar polarity	9.02467e-06	1
GO:0034341	response to interferon-gamma	1.0097e-05	1
GO:0061418	regulation of transcription from RNA polymerase II promoter in response to hypoxia	1.03701e-05	1
GO:0022409	positive regulation of cell-cell adhesion	1.20116e-05	1
GO:0045766	positive regulation of angiogenesis	1.23367e-05	1
GO:0050670	regulation of lymphocyte proliferation	1.46017e-05	1
GO:0032944	regulation of mononuclear cell proliferation	1.5121e-05	1
GO:0001952	regulation of cell-matrix adhesion	1.54757e-05	1
GO:0009612	response to mechanical stimulus	1.55212e-05	1
GO:0050772	positive regulation of axonogenesis	1.91953e-05	1
GO:0001736	establishment of planar polarity	2.04512e-05	1
GO:0007164	establishment of tissue polarity	2.04512e-05	1
GO:0046427	positive regulation of receptor signaling pathway via JAK-STAT	2.53689e-05	1
GO:0043405	regulation of MAP kinase activity	2.53689e-05	1
GO:0010595	positive regulation of endothelial cell migration	2.53689e-05	1
GO:0001569	branching involved in blood vessel morphogenesis	2.68609e-05	1
GO:0060333	interferon-gamma-mediated signaling pathway	2.87877e-05	1
GO:1904894	positive regulation of receptor signaling pathway via STAT	3.07489e-05	1
GO:1904018	positive regulation of vasculature development	3.25539e-05	1
GO:0051893	regulation of focal adhesion assembly	3.33887e-05	1
GO:0090109	regulation of cell-substrate junction assembly	3.33887e-05	1
GO:0150116	regulation of cell-substrate junction organization	3.33887e-05	1
GO:0071346	cellular response to interferon-gamma	3.33887e-05	1
GO:0022604	regulation of cell morphogenesis	3.53553e-05	1
GO:0042063	gliogenesis	3.54901e-05	1
GO:0030888	regulation of B cell proliferation	3.58073e-05	1
GO:0048010	vascular endothelial growth factor receptor signaling pathway	3.82223e-05	1
GO:0046425	regulation of receptor signaling pathway via JAK-STAT	3.82316e-05	1
GO:0006521	regulation of cellular amino acid metabolic process	3.85705e-05	1
GO:0001818	negative regulation of cytokine production	4.16224e-05	1
GO:0070665	positive regulation of leukocyte proliferation	4.16224e-05	1
GO:0051402	neuron apoptotic process	4.16224e-05	1
GO:0052548	regulation of endopeptidase activity	4.24585e-05	1
GO:0070661	leukocyte proliferation	4.31894e-05	1
GO:0001738	morphogenesis of a polarized epithelium	4.50786e-05	1
GO:0062012	regulation of small molecule metabolic process	4.60502e-05	1
GO:0060840	artery development	4.67849e-05	1
GO:1900026	positive regulation of substrate adhesion-dependent cell spreading	4.80931e-05	1
GO:0002683	negative regulation of immune system process	5.24786e-05	1
GO:1904892	regulation of receptor signaling pathway via STAT	5.63061e-05	1
GO:0071560	cellular response to transforming growth factor beta stimulus	5.63061e-05	1
GO:0043524	negative regulation of neuron apoptotic process	5.82041e-05	1
GO:0090263	positive regulation of canonical Wnt signaling pathway	5.82041e-05	1
GO:0050727	regulation of inflammatory response	5.96478e-05	1
GO:0051092	positive regulation of NF-kappaB transcription factor activity	6.3497e-05	1
GO:0061013	regulation of mRNA catabolic process	6.45966e-05	1
GO:0050678	regulation of epithelial cell proliferation	6.51842e-05	1
GO:0035567	non-canonical Wnt signaling pathway	6.54326e-05	1
GO:0071559	response to transforming growth factor beta	6.59552e-05	1
GO:0040013	negative regulation of locomotion	6.92926e-05	1
GO:0003159	morphogenesis of an endothelium	6.97446e-05	1
GO:0061154	endothelial tube morphogenesis	6.97446e-05	1
GO:0034250	positive regulation of cellular amide metabolic process	6.99165e-05	1
GO:0030890	positive regulation of B cell proliferation	7.27214e-05	1
GO:0051271	negative regulation of cellular component movement	7.27214e-05	1
GO:1901653	cellular response to peptide	7.42073e-05	1
GO:1902036	regulation of hematopoietic stem cell differentiation	7.72213e-05	1
GO:0002064	epithelial cell development	8.24744e-05	1
GO:1901215	negative regulation of neuron death	8.52355e-05	1
GO:0030178	negative regulation of Wnt signaling pathway	9.09893e-05	1
GO:0043523	regulation of neuron apoptotic process	9.09893e-05	1
GO:0001819	positive regulation of cytokine production	9.10473e-05	1
GO:0007259	receptor signaling pathway via JAK-STAT	9.17071e-05	1
GO:0032496	response to lipopolysaccharide	9.36168e-05	1
GO:0045446	endothelial cell differentiation	9.36168e-05	1
GO:0048844	artery morphogenesis	0.000100349	1
GO:0030336	negative regulation of cell migration	0.000103065	1
GO:2000736	regulation of stem cell differentiation	0.000103065	1
GO:0046651	lymphocyte proliferation	0.000103065	1
GO:1901222	regulation of NIK/NF-kappaB signaling	0.000107954	1
GO:0032943	mononuclear cell proliferation	0.000108637	1
GO:0034329	cell junction assembly	0.000124254	1
GO:0002237	response to molecule of bacterial origin	0.000128441	1
GO:0010811	positive regulation of cell-substrate adhesion	0.000131638	1
GO:0097696	receptor signaling pathway via STAT	0.000133855	1
GO:0031145	anaphase-promoting complex-dependent catabolic process	0.000135776	1
GO:0033238	regulation of cellular amine metabolic process	0.000135776	1
GO:0048041	focal adhesion assembly	0.000135776	1
GO:0010862	positive regulation of pathway-restricted SMAD protein phosphorylation	0.000137854	1
GO:0101023	vascular endothelial cell proliferation	0.000137854	1
GO:1905562	regulation of vascular endothelial cell proliferation	0.000137854	1
GO:0001558	regulation of cell growth	0.000138517	1
GO:0070997	neuron death	0.000138517	1
GO:0042089	cytokine biosynthetic process	0.000138517	1
GO:0007160	cell-matrix adhesion	0.000138517	1
GO:0007178	transmembrane receptor protein serine/threonine kinase signaling pathway	0.000140112	1
GO:2000146	negative regulation of cell motility	0.000140112	1
GO:0042107	cytokine metabolic process	0.000143176	1
GO:0060828	regulation of canonical Wnt signaling pathway	0.000143176	1
GO:0060218	hematopoietic stem cell differentiation	0.000146778	1
GO:0002793	positive regulation of peptide secretion	0.000150533	1
GO:1901532	regulation of hematopoietic progenitor cell differentiation	0.000166646	1
GO:0001959	regulation of cytokine-mediated signaling pathway	0.000169578	1
GO:0043488	regulation of mRNA stability	0.000169578	1
GO:0051496	positive regulation of stress fiber assembly	0.000173372	1
GO:0048013	ephrin receptor signaling pathway	0.000174034	1
GO:0090090	negative regulation of canonical Wnt signaling pathway	0.000174034	1
GO:0044106	cellular amine metabolic process	0.000176498	1
GO:0030177	positive regulation of Wnt signaling pathway	0.000178599	1
GO:0048771	tissue remodeling	0.000178599	1
GO:0051781	positive regulation of cell division	0.00018185	1
GO:0050671	positive regulation of lymphocyte proliferation	0.00018185	1
GO:0051090	regulation of DNA-binding transcription factor activity	0.00018185	1
GO:0010565	regulation of cellular ketone metabolic process	0.00018185	1
GO:1900024	regulation of substrate adhesion-dependent cell spreading	0.00018185	1
GO:0030111	regulation of Wnt signaling pathway	0.000183809	1
GO:0032946	positive regulation of mononuclear cell proliferation	0.000186488	1
GO:0050673	epithelial cell proliferation	0.000186488	1
GO:0043487	regulation of RNA stability	0.000199809	1
GO:0050770	regulation of axonogenesis	0.000199809	1
GO:0030217	T cell differentiation	0.000203613	1
GO:0032535	regulation of cellular component size	0.000213187	1
GO:0042180	cellular ketone metabolic process	0.000245066	1
GO:0010972	negative regulation of G2/M transition of mitotic cell cycle	0.000251014	1
GO:0009308	amine metabolic process	0.000252142	1
GO:0060759	regulation of response to cytokine stimulus	0.000254568	1
GO:1903897	regulation of PERK-mediated unfolded protein response	0.000259201	1
GO:0002700	regulation of production of molecular mediator of immune response	0.000260617	1
GO:1901214	regulation of neuron death	0.000269146	1
GO:1901888	regulation of cell junction assembly	0.000269529	1
GO:0031146	SCF-dependent proteasomal ubiquitin-dependent protein catabolic process	0.000273389	1
GO:0042100	B cell proliferation	0.000273389	1
GO:0035904	aorta development	0.000286732	1
GO:0007044	cell-substrate junction assembly	0.000303693	1
GO:0150115	cell-substrate junction organization	0.000303693	1
GO:0001885	endothelial cell development	0.000306381	1
GO:0031102	neuron projection regeneration	0.000306381	1
GO:0010952	positive regulation of peptidase activity	0.000312736	1
GO:0030038	contractile actin filament bundle assembly	0.000315055	1
GO:0043149	stress fiber assembly	0.000315055	1
GO:0007568	aging	0.000316516	1
GO:0051851	modulation by host of symbiont process	0.0003256	1
GO:0007179	transforming growth factor beta receptor signaling pathway	0.000329022	1
GO:1900102	negative regulation of endoplasmic reticulum unfolded protein response	0.000329733	1
GO:0034446	substrate adhesion-dependent cell spreading	0.000345854	1
GO:0032233	positive regulation of actin filament bundle assembly	0.000347083	1
GO:0051091	positive regulation of DNA-binding transcription factor activity	0.00034945	1
GO:0110053	regulation of actin filament organization	0.00034945	1
GO:0001503	ossification	0.000369113	1
GO:0060393	regulation of pathway-restricted SMAD protein phosphorylation	0.000369552	1
GO:0007015	actin filament organization	0.000381908	1
GO:0048754	branching morphogenesis of an epithelial tube	0.000381908	1
GO:0061351	neural precursor cell proliferation	0.000381908	1
GO:1903532	positive regulation of secretion by cell	0.000404903	1
GO:0090100	positive regulation of transmembrane receptor protein serine/threonine kinase signaling pathway	0.000411976	1
GO:0071456	cellular response to hypoxia	0.000411976	1
GO:0050714	positive regulation of protein secretion	0.000411976	1
GO:0097201	negative regulation of transcription from RNA polymerase II promoter in response to stress	0.000411976	1
GO:1902287	semaphorin-plexin signaling pathway involved in axon guidance	0.000411976	1
GO:0060070	canonical Wnt signaling pathway	0.000419738	1
GO:2001233	regulation of apoptotic signaling pathway	0.000421114	1
GO:1902750	negative regulation of cell cycle G2/M phase transition	0.000425242	1
GO:0045927	positive regulation of growth	0.000428143	1
GO:0060389	pathway-restricted SMAD protein phosphorylation	0.000439729	1
GO:0050707	regulation of cytokine secretion	0.000440102	1
GO:0016049	cell growth	0.000440102	1
GO:0043535	regulation of blood vessel endothelial cell migration	0.000463899	1
GO:0070374	positive regulation of ERK1 and ERK2 cascade	0.00050923	1
GO:1901550	regulation of endothelial cell development	0.00050923	1
GO:1902285	semaphorin-plexin signaling pathway involved in neuron projection guidance	0.00050923	1
GO:1903140	regulation of establishment of endothelial barrier	0.00050923	1
GO:0035909	aorta morphogenesis	0.000515066	1
GO:0048638	regulation of developmental growth	0.00053577	1
GO:0036294	cellular response to decreased oxygen levels	0.000536603	1
GO:0042698	ovulation cycle	0.00056268	1
GO:0002791	regulation of peptide secretion	0.000578138	1
GO:0016579	protein deubiquitination	0.000583004	1
GO:0060395	SMAD protein signal transduction	0.000596349	1
GO:0030098	lymphocyte differentiation	0.000604123	1
GO:0051047	positive regulation of secretion	0.000628417	1
GO:0097191	extrinsic apoptotic signaling pathway	0.000652818	1
GO:0045862	positive regulation of proteolysis	0.0006695	1
GO:0097193	intrinsic apoptotic signaling pathway	0.0006695	1
GO:0030307	positive regulation of cell growth	0.000721132	1
GO:0014015	positive regulation of gliogenesis	0.000752172	1
GO:0002483	antigen processing and presentation of endogenous peptide antigen	0.000752172	1
GO:0019885	antigen processing and presentation of endogenous peptide antigen via MHC class I	0.000752172	1
GO:0060841	venous blood vessel development	0.000752172	1
GO:2001028	positive regulation of endothelial cell chemotaxis	0.000752172	1
GO:0098760	response to interleukin-7	0.00081949	1
GO:0098761	cellular response to interleukin-7	0.00081949	1
GO:0046718	viral entry into host cell	0.000836582	1
GO:0070646	protein modification by small protein removal	0.000836582	1
GO:0071453	cellular response to oxygen levels	0.000844062	1
GO:0070372	regulation of ERK1 and ERK2 cascade	0.000852063	1
GO:0051702	interaction with symbiont	0.000878618	1
GO:1901224	positive regulation of NIK/NF-kappaB signaling	0.000878618	1
GO:0061028	establishment of endothelial barrier	0.000878618	1
GO:0071216	cellular response to biotic stimulus	0.000878618	1
GO:0006986	response to unfolded protein	0.000878618	1
GO:0034975	protein folding in endoplasmic reticulum	0.000884379	1
GO:0008361	regulation of cell size	0.000961784	1
GO:1903034	regulation of response to wounding	0.000961784	1
GO:2001235	positive regulation of apoptotic signaling pathway	0.000961784	1
GO:0003151	outflow tract morphogenesis	0.000961784	1
GO:0071260	cellular response to mechanical stimulus	0.000961784	1
GO:0050663	cytokine secretion	0.000961784	1
GO:0043534	blood vessel endothelial cell migration	0.000983467	1
GO:0045687	positive regulation of glial cell differentiation	0.00102307	1
GO:0045773	positive regulation of axon extension	0.00102307	1
GO:0045727	positive regulation of translation	0.00102629	1
GO:0042113	B cell activation	0.00103032	1
GO:0048708	astrocyte differentiation	0.00105974	1
GO:0002697	regulation of immune effector process	0.00109482	1
GO:0048639	positive regulation of developmental growth	0.00109845	1
GO:0045601	regulation of endothelial cell differentiation	0.00109845	1
GO:1903708	positive regulation of hemopoiesis	0.00113132	1
GO:0042509	regulation of tyrosine phosphorylation of STAT protein	0.00116634	1
GO:0045582	positive regulation of T cell differentiation	0.00116634	1
GO:0070371	ERK1 and ERK2 cascade	0.00118666	1
GO:0007409	axonogenesis	0.00119362	1
GO:0042326	negative regulation of phosphorylation	0.00119362	1
GO:0014910	regulation of smooth muscle cell migration	0.00121473	1
GO:0051492	regulation of stress fiber assembly	0.00121473	1
GO:0006984	ER-nucleus signaling pathway	0.00126485	1
GO:0022602	ovulation cycle process	0.00126485	1
GO:0050708	regulation of protein secretion	0.00126485	1
GO:0071375	cellular response to peptide hormone stimulus	0.00127064	1
GO:0044409	entry into host	0.00129905	1
GO:0006401	RNA catabolic process	0.00132366	1
GO:0007260	tyrosine phosphorylation of STAT protein	0.00132366	1
GO:0042058	regulation of epidermal growth factor receptor signaling pathway	0.00132366	1
GO:0050921	positive regulation of chemotaxis	0.00133592	1
GO:1903311	regulation of mRNA metabolic process	0.00133592	1
GO:0031952	regulation of protein autophosphorylation	0.00133592	1
GO:0061383	trabecula morphogenesis	0.00133592	1
GO:0050731	positive regulation of peptidyl-tyrosine phosphorylation	0.00133592	1
GO:0036303	lymph vessel morphogenesis	0.00134256	1
GO:0032102	negative regulation of response to external stimulus	0.00137282	1
GO:0048863	stem cell differentiation	0.0013835	1
GO:2000177	regulation of neural precursor cell proliferation	0.00143486	1
GO:0003007	heart morphogenesis	0.00144939	1
GO:0046631	alpha-beta T cell activation	0.00146077	1
GO:0042742	defense response to bacterium	0.00148618	1
GO:0071214	cellular response to abiotic stimulus	0.00151086	1
GO:0104004	cellular response to environmental stimulus	0.00151086	1
GO:0002221	pattern recognition receptor signaling pathway	0.00151747	1
GO:0042228	interleukin-8 biosynthetic process	0.00152665	1
GO:0034620	cellular response to unfolded protein	0.00155143	1
GO:0046849	bone remodeling	0.0015523	1
GO:0032147	activation of protein kinase activity	0.00155675	1
GO:0035966	response to topologically incorrect protein	0.00159053	1
GO:0014909	smooth muscle cell migration	0.00162033	1
GO:0036499	PERK-mediated unfolded protein response	0.00172807	1
GO:0060713	labyrinthine layer morphogenesis	0.00172807	1
GO:0001954	positive regulation of cell-matrix adhesion	0.00172807	1
GO:0031103	axon regeneration	0.00172807	1
GO:1902107	positive regulation of leukocyte differentiation	0.0017597	1
GO:1901184	regulation of ERBB signaling pathway	0.00176254	1
GO:0007599	hemostasis	0.00180236	1
GO:1902905	positive regulation of supramolecular fiber organization	0.00180236	1
GO:0002431	Fc receptor mediated stimulatory signaling pathway	0.00180596	1
GO:0045621	positive regulation of lymphocyte differentiation	0.00182183	1
GO:0050900	leukocyte migration	0.00182183	1
GO:0072132	mesenchyme morphogenesis	0.00182183	1
GO:0071222	cellular response to lipopolysaccharide	0.00183089	1
GO:0002702	positive regulation of production of molecular mediator of immune response	0.00188708	1
GO:0060337	type I interferon signaling pathway	0.00188708	1
GO:0071357	cellular response to type I interferon	0.00188708	1
GO:0110020	regulation of actomyosin structure organization	0.00188708	1
GO:0019883	antigen processing and presentation of endogenous antigen	0.00191568	1
GO:0035148	tube formation	0.00196074	1
GO:0030516	regulation of axon extension	0.00196476	1
GO:0014020	primary neural tube formation	0.00205011	1
GO:0032231	regulation of actin filament bundle assembly	0.00205011	1
GO:0046135	pyrimidine nucleoside catabolic process	0.00215772	1
GO:0048714	positive regulation of oligodendrocyte differentiation	0.00215772	1
GO:0071219	cellular response to molecule of bacterial origin	0.00216967	1
GO:0002011	morphogenesis of an epithelial sheet	0.00217768	1
GO:1902903	regulation of supramolecular fiber organization	0.00220077	1
GO:0034340	response to type I interferon	0.00221096	1
GO:0051817	modulation of process of other organism involved in symbiotic interaction	0.00221096	1
GO:0050729	positive regulation of inflammatory response	0.0022672	1
GO:0051017	actin filament bundle assembly	0.0022672	1
GO:0061025	membrane fusion	0.00234097	1
GO:0043434	response to peptide hormone	0.00238019	1
GO:0046426	negative regulation of receptor signaling pathway via JAK-STAT	0.00238019	1
GO:2001026	regulation of endothelial cell chemotaxis	0.00238019	1
GO:0046632	alpha-beta T cell differentiation	0.00238019	1
GO:2001236	regulation of extrinsic apoptotic signaling pathway	0.00239153	1
GO:0034976	response to endoplasmic reticulum stress	0.002401	1
GO:0050920	regulation of chemotaxis	0.00240199	1
GO:0031294	lymphocyte costimulation	0.00240199	1
GO:0043525	positive regulation of neuron apoptotic process	0.00240199	1
GO:0001764	neuron migration	0.00252069	1
GO:0061572	actin filament bundle organization	0.00252069	1
GO:0031663	lipopolysaccharide-mediated signaling pathway	0.00254504	1
GO:0007229	integrin-mediated signaling pathway	0.00254504	1
GO:0052126	movement in host environment	0.00258315	1
GO:0006402	mRNA catabolic process	0.00258315	1
GO:0001945	lymph vessel development	0.00258315	1
GO:0051894	positive regulation of focal adhesion assembly	0.00258315	1
GO:0060330	regulation of response to interferon-gamma	0.00258315	1
GO:0060334	regulation of interferon-gamma-mediated signaling pathway	0.00258315	1
GO:1900101	regulation of endoplasmic reticulum unfolded protein response	0.00258315	1
GO:0014812	muscle cell migration	0.00260097	1
GO:0071887	leukocyte apoptotic process	0.00260097	1
GO:0090287	regulation of cellular response to growth factor stimulus	0.00269942	1
GO:0001841	neural tube formation	0.002704	1
GO:0035967	cellular response to topologically incorrect protein	0.00278015	1
GO:0032507	maintenance of protein location in cell	0.0028006	1
GO:0002360	T cell lineage commitment	0.0028241	1
GO:0032967	positive regulation of collagen biosynthetic process	0.0028241	1
GO:0060669	embryonic placenta morphogenesis	0.0028241	1
GO:0150117	positive regulation of cell-substrate junction organization	0.0028241	1
GO:0031960	response to corticosteroid	0.0028241	1
GO:0048511	rhythmic process	0.0028241	1
GO:0051495	positive regulation of cytoskeleton organization	0.00287136	1
GO:0001701	in utero embryonic development	0.00295845	1
GO:0051098	regulation of binding	0.00295845	1
GO:0010714	positive regulation of collagen metabolic process	0.00311549	1
GO:0046885	regulation of hormone biosynthetic process	0.00311549	1
GO:2000144	positive regulation of DNA-templated transcription, initiation	0.00311549	1
GO:0002244	hematopoietic progenitor cell differentiation	0.00315681	1
GO:0061387	regulation of extent of cell growth	0.00321595	1
GO:0051302	regulation of cell division	0.00333751	1
GO:1990138	neuron projection extension	0.00333751	1
GO:0060326	cell chemotaxis	0.00334799	1
GO:0048738	cardiac muscle tissue development	0.00334963	1
GO:0030032	lamellipodium assembly	0.00341974	1
GO:0050868	negative regulation of T cell activation	0.00344102	1
GO:0048545	response to steroid hormone	0.0034714	1
GO:0046777	protein autophosphorylation	0.00348151	1
GO:0060560	developmental growth involved in morphogenesis	0.00348151	1
GO:0035821	modulation of process of other organism	0.0035492	1
GO:0035666	TRIF-dependent toll-like receptor signaling pathway	0.00374055	1
GO:0033002	muscle cell proliferation	0.00380856	1
GO:2000116	regulation of cysteine-type endopeptidase activity	0.00380856	1
GO:0007569	cell aging	0.00394948	1
GO:0021782	glial cell development	0.00394948	1
GO:0090092	regulation of transmembrane receptor protein serine/threonine kinase signaling pathway	0.00397146	1
GO:0002695	negative regulation of leukocyte activation	0.00398832	1
GO:0038111	interleukin-7-mediated signaling pathway	0.0040475	1
GO:1901889	negative regulation of cell junction assembly	0.0040475	1
GO:1904893	negative regulation of receptor signaling pathway via STAT	0.0040475	1
GO:0034248	regulation of cellular amide metabolic process	0.0040475	1
GO:0010950	positive regulation of endopeptidase activity	0.00430694	1
GO:0007173	epidermal growth factor receptor signaling pathway	0.00435077	1
GO:0035767	endothelial cell chemotaxis	0.00441655	1
GO:1902895	positive regulation of pri-miRNA transcription by RNA polymerase II	0.00441655	1
GO:0022612	gland morphogenesis	0.00448706	1
GO:0022408	negative regulation of cell-cell adhesion	0.00451245	1
GO:0030968	endoplasmic reticulum unfolded protein response	0.00462618	1
GO:0048675	axon extension	0.00462618	1
GO:0042531	positive regulation of tyrosine phosphorylation of STAT protein	0.00477555	1
GO:0039694	viral RNA genome replication	0.00477629	1
GO:0061384	heart trabecula morphogenesis	0.00477629	1
GO:0002040	sprouting angiogenesis	0.00484943	1
GO:0042098	T cell proliferation	0.00496562	1
GO:0050864	regulation of B cell activation	0.00496562	1
GO:0001838	embryonic epithelial tube formation	0.00506067	1
GO:0014013	regulation of gliogenesis	0.00506067	1
GO:0051101	regulation of DNA binding	0.00506067	1
GO:0045216	cell-cell junction organization	0.0050617	1
GO:0002756	MyD88-independent toll-like receptor signaling pathway	0.00510612	1
GO:0009164	nucleoside catabolic process	0.00510612	1
GO:0030513	positive regulation of BMP signaling pathway	0.00510612	1
GO:0061036	positive regulation of cartilage development	0.00510612	1
GO:0045685	regulation of glial cell differentiation	0.00513887	1
GO:1903036	positive regulation of response to wounding	0.00539471	1
GO:0007435	salivary gland morphogenesis	0.00553886	1
GO:0150076	neuroinflammatory response	0.00564694	1
GO:0002687	positive regulation of leukocyte migration	0.00570507	1
GO:0007596	blood coagulation	0.00574669	1
GO:1903038	negative regulation of leukocyte cell-cell adhesion	0.00588055	1
GO:0003203	endocardial cushion morphogenesis	0.00594186	1
GO:0033144	negative regulation of intracellular steroid hormone receptor signaling pathway	0.00594186	1
GO:0007565	female pregnancy	0.00594186	1
GO:0071496	cellular response to external stimulus	0.0060154	1
GO:0048678	response to axon injury	0.00612229	1
GO:0050817	coagulation	0.00633285	1
GO:0006213	pyrimidine nucleoside metabolic process	0.00637557	1
GO:0046627	negative regulation of insulin receptor signaling pathway	0.00637557	1
GO:0042476	odontogenesis	0.00637557	1
GO:0072175	epithelial tube formation	0.00637557	1
GO:0002685	regulation of leukocyte migration	0.00647497	1
GO:0010389	regulation of G2/M transition of mitotic cell cycle	0.00647497	1
GO:0010721	negative regulation of cell development	0.00647497	1
GO:0043536	positive regulation of blood vessel endothelial cell migration	0.0066073	1
GO:0001933	negative regulation of protein phosphorylation	0.00672523	1
GO:0043254	regulation of protein-containing complex assembly	0.00672523	1
GO:0031099	regeneration	0.0067476	1
GO:0007431	salivary gland development	0.0067476	1
GO:0050691	regulation of defense response to virus by host	0.0067476	1
GO:2000142	regulation of DNA-templated transcription, initiation	0.0067476	1
GO:0006520	cellular amino acid metabolic process	0.00683049	1
GO:0031032	actomyosin structure organization	0.00683049	1
GO:0050866	negative regulation of cell activation	0.00683049	1
GO:0048608	reproductive structure development	0.00683049	1
GO:1902105	regulation of leukocyte differentiation	0.0069332	1
GO:0010998	regulation of translational initiation by eIF2 alpha phosphorylation	0.0069332	1
GO:0032353	negative regulation of hormone biosynthetic process	0.0069332	1
GO:0036500	ATF6-mediated unfolded protein response	0.0069332	1
GO:0042989	sequestering of actin monomers	0.0069332	1
GO:0044803	multi-organism membrane organization	0.0069332	1
GO:0090037	positive regulation of protein kinase C signaling	0.0069332	1
GO:1902237	positive regulation of endoplasmic reticulum stress-induced intrinsic apoptotic signaling pathway	0.0069332	1
GO:1903332	regulation of protein folding	0.0069332	1
GO:0110110	positive regulation of animal organ morphogenesis	0.00695954	1
GO:0061458	reproductive system development	0.00700609	1
GO:0032350	regulation of hormone metabolic process	0.00704888	1
GO:1900077	negative regulation of cellular response to insulin stimulus	0.00704888	1
GO:0051701	interaction with host	0.00716106	1
GO:0032637	interleukin-8 production	0.00719584	1
GO:0097581	lamellipodium organization	0.00719584	1
GO:0007411	axon guidance	0.00739744	1
GO:0045580	regulation of T cell differentiation	0.00746296	1
GO:0050715	positive regulation of cytokine secretion	0.00746296	1
GO:0035886	vascular smooth muscle cell differentiation	0.00746296	1
GO:0048713	regulation of oligodendrocyte differentiation	0.00746296	1
GO:0072529	pyrimidine-containing compound catabolic process	0.00746296	1
GO:0097485	neuron projection guidance	0.00746296	1
GO:0051222	positive regulation of protein transport	0.0074992	1
GO:0002718	regulation of cytokine production involved in immune response	0.00771123	1
GO:1905897	regulation of response to endoplasmic reticulum stress	0.00771123	1
GO:0060485	mesenchyme development	0.00771287	1
GO:0042026	protein refolding	0.00793077	1
GO:0071526	semaphorin-plexin signaling pathway	0.00793077	1
GO:1904705	regulation of vascular smooth muscle cell proliferation	0.00796574	1
GO:1990874	vascular smooth muscle cell proliferation	0.00796574	1
GO:0038127	ERBB signaling pathway	0.00796574	1
GO:0050871	positive regulation of B cell activation	0.00796574	1
GO:0043687	post-translational protein modification	0.00796574	1
GO:0032351	negative regulation of hormone metabolic process	0.00796574	1
GO:0045899	positive regulation of RNA polymerase II transcription preinitiation complex assembly	0.00796574	1
GO:0048680	positive regulation of axon regeneration	0.00796574	1
GO:0051024	positive regulation of immunoglobulin secretion	0.00796574	1
GO:0070278	extracellular matrix constituent secretion	0.00796574	1
GO:0051216	cartilage development	0.00808736	1
GO:1902893	regulation of pri-miRNA transcription by RNA polymerase II	0.00832741	1
GO:0002440	production of molecular mediator of immune response	0.00861856	1
GO:1902749	regulation of cell cycle G2/M phase transition	0.00877982	1
GO:0002224	toll-like receptor signaling pathway	0.00877982	1
GO:0051250	negative regulation of lymphocyte activation	0.00877982	1
GO:0051384	response to glucocorticoid	0.00877982	1
GO:0030198	extracellular matrix organization	0.00877982	1
GO:0002639	positive regulation of immunoglobulin production	0.00877982	1
GO:1901658	glycosyl compound catabolic process	0.00877982	1
GO:2001222	regulation of neuron migration	0.00877982	1
GO:0006909	phagocytosis	0.00887068	1
GO:0043062	extracellular structure organization	0.00887068	1
GO:0010212	response to ionizing radiation	0.0089678	1
GO:1904951	positive regulation of establishment of protein localization	0.00901975	1
GO:0043281	regulation of cysteine-type endopeptidase activity involved in apoptotic process	0.00906208	1
GO:0006216	cytidine catabolic process	0.00911075	1
GO:0009972	cytidine deamination	0.00911075	1
GO:0016554	cytidine to uridine editing	0.00911075	1
GO:0046087	cytidine metabolic process	0.00911075	1
GO:0060019	radial glial cell differentiation	0.00911075	1
GO:0060368	regulation of Fc receptor mediated stimulatory signaling pathway	0.00911075	1
GO:0060670	branching involved in labyrinthine layer morphogenesis	0.00911075	1
GO:0070572	positive regulation of neuron projection regeneration	0.00911075	1
GO:0006775	fat-soluble vitamin metabolic process	0.00912769	1
GO:0021762	substantia nigra development	0.00912769	1
GO:0045197	establishment or maintenance of epithelial cell apical/basal polarity	0.00912769	1
GO:0001843	neural tube closure	0.009149	1
GO:0010717	regulation of epithelial to mesenchymal transition	0.009149	1
GO:0030901	midbrain development	0.009149	1
GO:0045185	maintenance of protein location	0.009149	1
GO:0060348	bone development	0.00922146	1
GO:0008360	regulation of cell shape	0.00944354	1
GO:0016331	morphogenesis of embryonic epithelium	0.00944354	1
GO:0060606	tube closure	0.00945674	1
GO:0002699	positive regulation of immune effector process	0.00951381	1
GO:0003197	endocardial cushion development	0.00951381	1
GO:0014002	astrocyte development	0.00951381	1
GO:0030225	macrophage differentiation	0.00951381	1
GO:0032965	regulation of collagen biosynthetic process	0.00951381	1
GO:1903573	negative regulation of response to endoplasmic reticulum stress	0.00951381	1
GO:0048762	mesenchymal cell differentiation	0.0097004	1
GO:2000117	negative regulation of cysteine-type endopeptidase activity	0.00970283	1
GO:0000187	activation of MAPK activity	0.00982648	1
GO:0046634	regulation of alpha-beta T cell activation	0.0100403	1
GO:0001974	blood vessel remodeling	0.0100403	1
GO:0044706	multi-multicellular organism process	0.0100403	1
GO:0030656	regulation of vitamin metabolic process	0.0100403	1
GO:0031953	negative regulation of protein autophosphorylation	0.0100403	1
GO:0035723	interleukin-15-mediated signaling pathway	0.0100403	1
GO:0042532	negative regulation of tyrosine phosphorylation of STAT protein	0.0100403	1
GO:0043248	proteasome assembly	0.0100403	1
GO:0044764	multi-organism cellular process	0.0100403	1
GO:0044793	negative regulation by host of viral process	0.0100403	1
GO:0045006	DNA deamination	0.0100403	1
GO:0045602	negative regulation of endothelial cell differentiation	0.0100403	1
GO:0046133	pyrimidine ribonucleoside catabolic process	0.0100403	1
GO:0060712	spongiotrophoblast layer development	0.0100403	1
GO:0061029	eyelid development in camera-type eye	0.0100403	1
GO:0071350	cellular response to interleukin-15	0.0100403	1
GO:0090594	inflammatory response to wounding	0.0100403	1
GO:2001171	positive regulation of ATP biosynthetic process	0.0100403	1
GO:0006906	vesicle fusion	0.0101202	1
GO:1901216	positive regulation of neuron death	0.0101202	1
GO:0030595	leukocyte chemotaxis	0.0101974	1
GO:0035088	establishment or maintenance of apical/basal cell polarity	0.0103042	1
GO:0060711	labyrinthine layer development	0.0103042	1
GO:0061245	establishment or maintenance of bipolar cell polarity	0.0103042	1
GO:0071354	cellular response to interleukin-6	0.0103042	1
GO:0050810	regulation of steroid biosynthetic process	0.0104006	1
GO:0042692	muscle cell differentiation	0.0104006	1
GO:0030856	regulation of epithelial cell differentiation	0.0104637	1
GO:0042129	regulation of T cell proliferation	0.0104637	1
GO:0006457	protein folding	0.0107041	1
GO:0030509	BMP signaling pathway	0.0107041	1
GO:0008585	female gonad development	0.0107041	1
GO:0014911	positive regulation of smooth muscle cell migration	0.0107431	1
GO:0035722	interleukin-12-mediated signaling pathway	0.0107431	1
GO:0045058	T cell selection	0.0107431	1
GO:0046638	positive regulation of alpha-beta T cell differentiation	0.0107431	1
GO:0061614	pri-miRNA transcription by RNA polymerase II	0.0107431	1
GO:0010596	negative regulation of endothelial cell migration	0.0109672	1
GO:0048709	oligodendrocyte differentiation	0.0109672	1
GO:0051591	response to cAMP	0.0109672	1
GO:0014706	striated muscle tissue development	0.010993	1
GO:0043558	regulation of translational initiation in response to stress	0.011125	1
GO:0043922	negative regulation by host of viral transcription	0.011125	1
GO:0045198	establishment of epithelial cell apical/basal polarity	0.011125	1
GO:0045869	negative regulation of single stranded viral RNA replication via double stranded DNA intermediate	0.011125	1
GO:0046131	pyrimidine ribonucleoside metabolic process	0.011125	1
GO:0070672	response to interleukin-15	0.011125	1
GO:0035272	exocrine system development	0.0112069	1
GO:0050764	regulation of phagocytosis	0.0112159	1
GO:0021915	neural tube development	0.0112717	1
GO:0000209	protein polyubiquitination	0.0115017	1
GO:0032635	interleukin-6 production	0.0115387	1
GO:0010712	regulation of collagen metabolic process	0.0117151	1
GO:0030857	negative regulation of epithelial cell differentiation	0.0117151	1
GO:0043124	negative regulation of I-kappaB kinase/NF-kappaB signaling	0.0117151	1
GO:0071349	cellular response to interleukin-12	0.0117151	1
GO:2001238	positive regulation of extrinsic apoptotic signaling pathway	0.0117151	1
GO:0030833	regulation of actin filament polymerization	0.0117356	1
GO:0048871	multicellular organismal homeostasis	0.0118445	1
GO:0090174	organelle membrane fusion	0.0118445	1
GO:0048588	developmental cell growth	0.0118445	1
GO:0031532	actin cytoskeleton reorganization	0.0121388	1
GO:0046545	development of primary female sexual characteristics	0.0121388	1
GO:0050830	defense response to Gram-positive bacterium	0.0121388	1
GO:1901890	positive regulation of cell junction assembly	0.0121388	1
GO:0001961	positive regulation of cytokine-mediated signaling pathway	0.0121388	1
GO:0010718	positive regulation of epithelial to mesenchymal transition	0.0121388	1
GO:0034656	nucleobase-containing small molecule catabolic process	0.0121388	1
GO:0060976	coronary vasculature development	0.0121388	1
GO:0070671	response to interleukin-12	0.0121388	1
GO:0070741	response to interleukin-6	0.0121388	1
GO:0031098	stress-activated protein kinase signaling cascade	0.0121475	1
GO:0045898	regulation of RNA polymerase II transcription preinitiation complex assembly	0.0122739	1
GO:2001242	regulation of intrinsic apoptotic signaling pathway	0.0123766	1
GO:0002367	cytokine production involved in immune response	0.0124283	1
GO:0007566	embryo implantation	0.0127213	1
GO:0048146	positive regulation of fibroblast proliferation	0.0127213	1
GO:0031348	negative regulation of defense response	0.0127884	1
GO:0009620	response to fungus	0.0133774	1
GO:2000179	positive regulation of neural precursor cell proliferation	0.0133774	1
GO:0060537	muscle tissue development	0.01347	1
GO:0021543	pallium development	0.01347	1
GO:0045619	regulation of lymphocyte differentiation	0.01347	1
GO:0048660	regulation of smooth muscle cell proliferation	0.01347	1
GO:0050728	negative regulation of inflammatory response	0.01347	1
GO:0001946	lymphangiogenesis	0.013635	1
GO:0003222	ventricular trabecula myocardium morphogenesis	0.013635	1
GO:0010566	regulation of ketone biosynthetic process	0.013635	1
GO:0090036	regulation of protein kinase C signaling	0.013635	1
GO:0071772	response to BMP	0.0136859	1
GO:0071773	cellular response to BMP stimulus	0.0136859	1
GO:0019216	regulation of lipid metabolic process	0.0137102	1
GO:0031334	positive regulation of protein-containing complex assembly	0.0137604	1
GO:0002043	blood vessel endothelial cell proliferation involved in sprouting angiogenesis	0.0137604	1
GO:0032964	collagen biosynthetic process	0.0137604	1
GO:0070228	regulation of lymphocyte apoptotic process	0.0137604	1
GO:0071320	cellular response to cAMP	0.0137604	1
GO:0009116	nucleoside metabolic process	0.0137673	1
GO:0048659	smooth muscle cell proliferation	0.0138628	1
GO:0030324	lung development	0.0141862	1
GO:0032655	regulation of interleukin-12 production	0.0144182	1
GO:0000086	G2/M transition of mitotic cell cycle	0.0144655	1
GO:0001659	temperature homeostasis	0.0144722	1
GO:0006275	regulation of DNA replication	0.0145806	1
GO:0030099	myeloid cell differentiation	0.0146595	1
GO:1901991	negative regulation of mitotic cell cycle phase transition	0.0146632	1
GO:0021537	telencephalon development	0.0147821	1
GO:0002031	G protein-coupled receptor internalization	0.0147821	1
GO:0010744	positive regulation of macrophage derived foam cell differentiation	0.0147821	1
GO:0035988	chondrocyte proliferation	0.0147821	1
GO:0043923	positive regulation by host of viral transcription	0.0147821	1
GO:0045091	regulation of single stranded viral RNA replication via double stranded DNA intermediate	0.0147821	1
GO:0048532	anatomical structure arrangement	0.0147821	1
GO:1902931	negative regulation of alcohol biosynthetic process	0.0147821	1
GO:1904996	positive regulation of leukocyte adhesion to vascular endothelial cell	0.0147821	1
GO:2001267	regulation of cysteine-type endopeptidase activity involved in apoptotic signaling pathway	0.0147821	1
GO:0021761	limbic system development	0.0147821	1
GO:0043551	regulation of phosphatidylinositol 3-kinase activity	0.0148103	1
GO:0030323	respiratory tube development	0.0151757	1
GO:0051897	positive regulation of protein kinase B signaling	0.0151757	1
GO:0031295	T cell costimulation	0.0154664	1
GO:0032615	interleukin-12 production	0.0154664	1
GO:0060688	regulation of morphogenesis of a branching structure	0.0154664	1
GO:0031623	receptor internalization	0.0156041	1
GO:0006417	regulation of translation	0.0159347	1
GO:0008064	regulation of actin polymerization or depolymerization	0.0160636	1
GO:0051099	positive regulation of binding	0.0160636	1
GO:0048008	platelet-derived growth factor receptor signaling pathway	0.0160636	1
GO:0060760	positive regulation of response to cytokine stimulus	0.0160636	1
GO:0035089	establishment of apical/basal cell polarity	0.0160636	1
GO:0035994	response to muscle stretch	0.0160636	1
GO:0039692	single stranded viral RNA replication via double stranded DNA intermediate	0.0160636	1
GO:0043555	regulation of translation in response to stress	0.0160636	1
GO:0045056	transcytosis	0.0160636	1
GO:0051023	regulation of immunoglobulin secretion	0.0160636	1
GO:0051895	negative regulation of focal adhesion assembly	0.0160636	1
GO:0150118	negative regulation of cell-substrate junction organization	0.0160636	1
GO:1900221	regulation of amyloid-beta clearance	0.0160636	1
GO:0030832	regulation of actin filament length	0.0162273	1
GO:0043200	response to amino acid	0.0162456	1
GO:0048568	embryonic organ development	0.0164621	1
GO:0033673	negative regulation of kinase activity	0.016521	1
GO:0019229	regulation of vasoconstriction	0.0165642	1
GO:0061900	glial cell activation	0.0165642	1
GO:0010633	negative regulation of epithelial cell migration	0.016617	1
GO:0042035	regulation of cytokine biosynthetic process	0.016617	1
GO:0008217	regulation of blood pressure	0.0167802	1
GO:0030041	actin filament polymerization	0.0167802	1
GO:0032963	collagen metabolic process	0.0170393	1
GO:0046660	female sex differentiation	0.0170393	1
GO:0001101	response to acid chemical	0.0171254	1
GO:0001836	release of cytochrome c from mitochondria	0.0171586	1
GO:0042130	negative regulation of T cell proliferation	0.0171586	1
GO:0002363	alpha-beta T cell lineage commitment	0.0173944	1
GO:0030859	polarized epithelial cell differentiation	0.0173944	1
GO:0045414	regulation of interleukin-8 biosynthetic process	0.0173944	1
GO:0046597	negative regulation of viral entry into host cell	0.0173944	1
GO:2001169	regulation of ATP biosynthetic process	0.0173944	1
GO:0048732	gland development	0.0174196	1
GO:0007405	neuroblast proliferation	0.0186452	1
GO:0044839	cell cycle G2/M phase transition	0.0189474	1
GO:0002577	regulation of antigen processing and presentation	0.0190155	1
GO:0032495	response to muramyl dipeptide	0.0190155	1
GO:0043931	ossification involved in bone maturation	0.0190155	1
GO:0060039	pericardium development	0.0190155	1
GO:0060261	positive regulation of transcription initiation from RNA polymerase II promoter	0.0190155	1
GO:0061162	establishment of monopolar cell polarity	0.0190155	1
GO:1901988	negative regulation of cell cycle phase transition	0.0191046	1
GO:0002698	negative regulation of immune effector process	0.0191925	1
GO:0045453	bone resorption	0.0191925	1
GO:0046635	positive regulation of alpha-beta T cell activation	0.0191925	1
GO:0048857	neural nucleus development	0.0191925	1
GO:0002637	regulation of immunoglobulin production	0.0200073	1
GO:0046637	regulation of alpha-beta T cell differentiation	0.0200073	1
GO:0043112	receptor metabolic process	0.0201776	1
GO:1903409	reactive oxygen species biosynthetic process	0.0202123	1
GO:0045165	cell fate commitment	0.0202431	1
GO:0032868	response to insulin	0.0205183	1
GO:0002029	desensitization of G protein-coupled receptor signaling pathway	0.0205183	1
GO:0016553	base conversion or substitution editing	0.0205183	1
GO:0022401	negative adaptation of signaling pathway	0.0205183	1
GO:0061339	establishment or maintenance of monopolar cell polarity	0.0205183	1
GO:0043550	regulation of lipid kinase activity	0.020622	1
GO:0046782	regulation of viral transcription	0.020622	1
GO:0061448	connective tissue development	0.0207329	1
GO:0019218	regulation of steroid metabolic process	0.021075	1
GO:0048284	organelle fusion	0.021075	1
GO:0010948	negative regulation of cell cycle process	0.0213288	1
GO:0001654	eye development	0.0216101	1
GO:0023058	adaptation of signaling pathway	0.0221251	1
GO:0042359	vitamin D metabolic process	0.0221251	1
GO:0042454	ribonucleoside catabolic process	0.0221251	1
GO:0048305	immunoglobulin secretion	0.0221251	1
GO:0071359	cellular response to dsRNA	0.0221251	1
GO:0046626	regulation of insulin receptor signaling pathway	0.0221251	1
GO:0030522	intracellular receptor signaling pathway	0.022205	1
GO:0046890	regulation of lipid biosynthetic process	0.022205	1
GO:0060541	respiratory system development	0.022205	1
GO:0150063	visual system development	0.0225858	1
GO:0042108	positive regulation of cytokine biosynthetic process	0.0228797	1
GO:0048662	negative regulation of smooth muscle cell proliferation	0.0228797	1
GO:0002576	platelet degranulation	0.0230295	1
GO:0051291	protein heterooligomerization	0.0230295	1
GO:0010812	negative regulation of cell-substrate adhesion	0.0235576	1
GO:0035924	cellular response to vascular endothelial growth factor stimulus	0.0235576	1
GO:0010528	regulation of transposition	0.0235576	1
GO:0010529	negative regulation of transposition	0.0235576	1
GO:0030810	positive regulation of nucleotide biosynthetic process	0.0235576	1
GO:0032717	negative regulation of interleukin-8 production	0.0235576	1
GO:0060445	branching involved in salivary gland morphogenesis	0.0235576	1
GO:0070977	bone maturation	0.0235576	1
GO:0098743	cell aggregation	0.0235576	1
GO:1900373	positive regulation of purine nucleotide biosynthetic process	0.0235576	1
GO:0048880	sensory system development	0.0237698	1
GO:1901657	glycosyl compound metabolic process	0.0239201	1
GO:0050766	positive regulation of phagocytosis	0.0242727	1
GO:0070227	lymphocyte apoptotic process	0.0242727	1
GO:0051348	negative regulation of transferase activity	0.0242727	1
GO:0002573	myeloid leukocyte differentiation	0.0244046	1
GO:0002092	positive regulation of receptor internalization	0.0252118	1
GO:0002407	dendritic cell chemotaxis	0.0252118	1
GO:0003272	endocardial cushion formation	0.0252118	1
GO:0042832	defense response to protozoan	0.0252118	1
GO:0060396	growth hormone receptor signaling pathway	0.0252118	1
GO:0099563	modification of synaptic structure	0.0252118	1
GO:0071479	cellular response to ionizing radiation	0.0259732	1
GO:0006766	vitamin metabolic process	0.0261005	1
GO:0046683	response to organophosphorus	0.0261005	1
GO:0008154	actin polymerization or depolymerization	0.0265729	1
GO:0030900	forebrain development	0.0267091	1
GO:0038034	signal transduction in absence of ligand	0.026747	1
GO:0061035	regulation of cartilage development	0.026747	1
GO:0097192	extrinsic apoptotic signaling pathway in absence of ligand	0.026747	1
GO:0001562	response to protozoan	0.0268247	1
GO:0002053	positive regulation of mesenchymal cell proliferation	0.0268247	1
GO:0002719	negative regulation of cytokine production involved in immune response	0.0268247	1
GO:0031664	regulation of lipopolysaccharide-mediated signaling pathway	0.0268247	1
GO:0071378	cellular response to growth hormone stimulus	0.0268247	1
GO:1904861	excitatory synapse assembly	0.0268247	1
GO:0032945	negative regulation of mononuclear cell proliferation	0.0274292	1
GO:0050672	negative regulation of lymphocyte proliferation	0.0274292	1
GO:0050688	regulation of defense response to virus	0.0274292	1
GO:1903524	positive regulation of blood circulation	0.0274292	1
GO:0050768	negative regulation of neurogenesis	0.0275386	1
GO:0009119	ribonucleoside metabolic process	0.0282524	1
GO:0032677	regulation of interleukin-8 production	0.0282524	1
GO:0043367	CD4-positive, alpha-beta T cell differentiation	0.0282524	1
GO:0051145	smooth muscle cell differentiation	0.0282524	1
GO:1900076	regulation of cellular response to insulin stimulus	0.0282524	1
GO:0002230	positive regulation of defense response to virus by host	0.0283518	1
GO:0006700	C21-steroid hormone biosynthetic process	0.0283518	1
GO:0031954	positive regulation of protein autophosphorylation	0.0283518	1
GO:0032897	negative regulation of viral transcription	0.0283518	1
GO:0043901	negative regulation of multi-organism process	0.0283518	1
GO:0080111	DNA demethylation	0.0283518	1
GO:1903579	negative regulation of ATP metabolic process	0.0283518	1
GO:0002433	immune response-regulating cell surface receptor signaling pathway involved in phagocytosis	0.0284946	1
GO:0038096	Fc-gamma receptor signaling pathway involved in phagocytosis	0.0284946	1
GO:0033143	regulation of intracellular steroid hormone receptor signaling pathway	0.0289467	1
GO:0032869	cellular response to insulin stimulus	0.0291952	1
GO:0001837	epithelial to mesenchymal transition	0.0297244	1
GO:0008286	insulin receptor signaling pathway	0.0297244	1
GO:0062013	positive regulation of small molecule metabolic process	0.0297244	1
GO:0042310	vasoconstriction	0.0298219	1
GO:0032271	regulation of protein polymerization	0.0299565	1
GO:0002026	regulation of the force of heart contraction	0.0299565	1
GO:0006929	substrate-dependent cell migration	0.0299565	1
GO:0007176	regulation of epidermal growth factor-activated receptor activity	0.0299565	1
GO:0036336	dendritic cell migration	0.0299565	1
GO:0048143	astrocyte activation	0.0299565	1
GO:0048799	animal organ maturation	0.0299565	1
GO:0038094	Fc-gamma receptor signaling pathway	0.0301182	1
GO:0051651	maintenance of location in cell	0.0303698	1
GO:0009205	purine ribonucleoside triphosphate metabolic process	0.0305284	1
GO:0070664	negative regulation of leukocyte proliferation	0.0315688	1
GO:0010894	negative regulation of steroid biosynthetic process	0.0316082	1
GO:0032196	transposition	0.0316082	1
GO:0033137	negative regulation of peptidyl-serine phosphorylation	0.0316082	1
GO:0033688	regulation of osteoblast proliferation	0.0316082	1
GO:0035456	response to interferon-beta	0.0316082	1
GO:0042730	fibrinolysis	0.0316082	1
GO:0048679	regulation of axon regeneration	0.0316082	1
GO:0051123	RNA polymerase II preinitiation complex assembly	0.0316082	1
GO:0060260	regulation of transcription initiation from RNA polymerase II promoter	0.0316082	1
GO:1904994	regulation of leukocyte adhesion to vascular endothelial cell	0.0316082	1
GO:0001570	vasculogenesis	0.0322139	1
GO:0043537	negative regulation of blood vessel endothelial cell migration	0.0322139	1
GO:0045665	negative regulation of neuron differentiation	0.0332088	1
GO:0043462	regulation of ATPase activity	0.0332409	1
GO:0042226	interleukin-6 biosynthetic process	0.0334621	1
GO:0070102	interleukin-6-mediated signaling pathway	0.0334621	1
GO:0070229	negative regulation of lymphocyte apoptotic process	0.0334621	1
GO:0070528	protein kinase C signaling	0.0334621	1
GO:0090162	establishment of epithelial cell polarity	0.0334621	1
GO:0061041	regulation of wound healing	0.0336865	1
GO:0021766	hippocampus development	0.0340107	1
GO:0022617	extracellular matrix disassembly	0.0340107	1
GO:1902930	regulation of alcohol biosynthetic process	0.0340107	1
GO:0014074	response to purine-containing compound	0.034294	1
GO:0051235	maintenance of location	0.0346743	1
GO:0050808	synapse organization	0.0346753	1
GO:0050777	negative regulation of immune response	0.034828	1
GO:0071774	response to fibroblast growth factor	0.034828	1
GO:0090049	regulation of cell migration involved in sprouting angiogenesis	0.034828	1
GO:0001894	tissue homeostasis	0.034828	1
GO:0051961	negative regulation of nervous system development	0.034828	1
GO:0001782	B cell homeostasis	0.034828	1
GO:0003209	cardiac atrium morphogenesis	0.034828	1
GO:0010743	regulation of macrophage derived foam cell differentiation	0.034828	1
GO:0044788	modulation by host of viral process	0.034828	1
GO:0045939	negative regulation of steroid metabolic process	0.034828	1
GO:0046596	regulation of viral entry into host cell	0.034828	1
GO:0051491	positive regulation of filopodium assembly	0.034828	1
GO:0061082	myeloid leukocyte cytokine production	0.034828	1
GO:0071480	cellular response to gamma radiation	0.034828	1
GO:0090200	positive regulation of release of cytochrome c from mitochondria	0.034828	1
GO:2001234	negative regulation of apoptotic signaling pathway	0.0350289	1
GO:0009199	ribonucleoside triphosphate metabolic process	0.0354076	1
GO:0048145	regulation of fibroblast proliferation	0.0354076	1
GO:2000106	regulation of leukocyte apoptotic process	0.0354076	1
GO:0001890	placenta development	0.0357071	1
GO:0032675	regulation of interleukin-6 production	0.0357071	1
GO:0043010	camera-type eye development	0.0357442	1
GO:0071695	anatomical structure maturation	0.0359533	1
GO:0043154	negative regulation of cysteine-type endopeptidase activity involved in apoptotic process	0.0362308	1
GO:0048144	fibroblast proliferation	0.0362308	1
GO:0050886	endocrine process	0.0362308	1
GO:0097756	negative regulation of blood vessel diameter	0.0362308	1
GO:0016358	dendrite development	0.0362674	1
GO:0042445	hormone metabolic process	0.0362674	1
GO:0006658	phosphatidylserine metabolic process	0.0362674	1
GO:0033687	osteoblast proliferation	0.0362674	1
GO:0044319	wound healing, spreading of cells	0.0362674	1
GO:0045742	positive regulation of epidermal growth factor receptor signaling pathway	0.0362674	1
GO:0090505	epiboly involved in wound healing	0.0362674	1
GO:2000406	positive regulation of T cell migration	0.0362674	1
GO:0009144	purine nucleoside triphosphate metabolic process	0.0370194	1
GO:0006469	negative regulation of protein kinase activity	0.0372212	1
GO:0010977	negative regulation of neuron projection development	0.0373866	1
GO:0043161	proteasome-mediated ubiquitin-dependent protein catabolic process	0.0378714	1
GO:0042446	hormone biosynthetic process	0.0379466	1
GO:0016050	vesicle organization	0.0379466	1
GO:0003176	aortic valve development	0.0379466	1
GO:0035510	DNA dealkylation	0.0379466	1
GO:0045589	regulation of regulatory T cell differentiation	0.0379466	1
GO:0048841	regulation of axon extension involved in axon guidance	0.0379466	1
GO:0051085	chaperone cofactor-dependent protein refolding	0.0379466	1
GO:0070570	regulation of neuron projection regeneration	0.0379466	1
GO:0090504	epiboly	0.0379466	1
GO:1902235	regulation of endoplasmic reticulum stress-induced intrinsic apoptotic signaling pathway	0.0379466	1
GO:0046677	response to antibiotic	0.0386522	1
GO:0001892	embryonic placenta development	0.0386522	1
GO:0002690	positive regulation of leukocyte chemotaxis	0.0386522	1
GO:0014068	positive regulation of phosphatidylinositol 3-kinase signaling	0.0386522	1
GO:0048705	skeletal system morphogenesis	0.0390155	1
GO:0034103	regulation of tissue remodeling	0.0396659	1
GO:0061097	regulation of protein tyrosine kinase activity	0.0396659	1
GO:1903725	regulation of phospholipid metabolic process	0.0396659	1
GO:0010464	regulation of mesenchymal cell proliferation	0.0397169	1
GO:0036003	positive regulation of transcription from RNA polymerase II promoter in response to stress	0.0397169	1
GO:0042755	eating behavior	0.0397169	1
GO:1901186	positive regulation of ERBB signaling pathway	0.0397169	1
GO:0009266	response to temperature stimulus	0.0412424	1
GO:0042475	odontogenesis of dentin-containing tooth	0.0417167	1
GO:0045778	positive regulation of ossification	0.0417167	1
GO:1903035	negative regulation of response to wounding	0.0417167	1
GO:0051896	regulation of protein kinase B signaling	0.0417167	1
GO:0043368	positive T cell selection	0.0417167	1
GO:0045066	regulatory T cell differentiation	0.0417167	1
GO:0030510	regulation of BMP signaling pathway	0.0427737	1
GO:0048872	homeostasis of number of cells	0.0428685	1
GO:0045930	negative regulation of mitotic cell cycle	0.0435137	1
GO:0035710	CD4-positive, alpha-beta T cell activation	0.0435137	1
GO:0002701	negative regulation of production of molecular mediator of immune response	0.0435137	1
GO:0003230	cardiac atrium development	0.0435137	1
GO:0019076	viral release from host cell	0.0435137	1
GO:0032735	positive regulation of interleukin-12 production	0.0435137	1
GO:0035890	exit from host	0.0435137	1
GO:0035891	exit from host cell	0.0435137	1
GO:0042092	type 2 immune response	0.0435137	1
GO:1905332	positive regulation of morphogenesis of an epithelium	0.0435137	1
GO:0045926	negative regulation of growth	0.0443896	1
GO:0032092	positive regulation of protein binding	0.0446668	1
GO:0010951	negative regulation of endopeptidase activity	0.0449802	1
GO:0010742	macrophage derived foam cell differentiation	0.0454594	1
GO:0030224	monocyte differentiation	0.0454594	1
GO:0045740	positive regulation of DNA replication	0.0454594	1
GO:0090077	foam cell differentiation	0.0454594	1
GO:0097242	amyloid-beta clearance	0.0454594	1
GO:1903131	mononuclear cell differentiation	0.0454594	1
GO:0071706	tumor necrosis factor superfamily cytokine production	0.0460418	1
GO:0002832	negative regulation of response to biotic stimulus	0.0467783	1
GO:0014912	negative regulation of smooth muscle cell migration	0.0471797	1
GO:0033280	response to vitamin D	0.0471797	1
GO:0048846	axon extension involved in axon guidance	0.0471797	1
GO:0051084	'de novo' posttranslational protein folding	0.0471797	1
GO:0052372	modulation by symbiont of entry into host	0.0471797	1
GO:0071276	cellular response to cadmium ion	0.0471797	1
GO:0071542	dopaminergic neuron differentiation	0.0471797	1
GO:1902284	neuron projection extension involved in neuron projection guidance	0.0471797	1
GO:1903427	negative regulation of reactive oxygen species biosynthetic process	0.0471797	1
GO:1905314	semi-lunar valve development	0.0471797	1
GO:2000249	regulation of actin cytoskeleton reorganization	0.0471797	1
GO:2000403	positive regulation of lymphocyte migration	0.0471797	1
GO:0032755	positive regulation of interleukin-6 production	0.0474349	1
GO:0007389	pattern specification process	0.0478307	1
GO:0003205	cardiac chamber development	0.0479603	1
GO:0001657	ureteric bud development	0.0485313	1
GO:0120162	positive regulation of cold-induced thermogenesis	0.0485313	1
GO:0009314	response to radiation	0.0486661	1
GO:0010667	negative regulation of cardiac muscle cell apoptotic process	0.0489506	1
GO:0046636	negative regulation of alpha-beta T cell activation	0.0489506	1
GO:0048246	macrophage chemotaxis	0.0489506	1
GO:0060416	response to growth hormone	0.0489506	1
GO:1903523	negative regulation of blood circulation	0.0489506	1
GO:1904706	negative regulation of vascular smooth muscle cell proliferation	0.0489506	1
GO:1905898	positive regulation of response to endoplasmic reticulum stress	0.0489506	1
GO:0002042	cell migration involved in sprouting angiogenesis	0.0491424	1
GO:0045807	positive regulation of endocytosis	0.0491424	1
GO:0060191	regulation of lipase activity	0.0491424	1
GO:0072163	mesonephric epithelium development	0.0491424	1
GO:0072164	mesonephric tubule development	0.0491424	1
GO:2001243	negative regulation of intrinsic apoptotic signaling pathway	0.0491424	1
GO:0019932	second-messenger-mediated signaling	1.15315e-05	2
GO:0032147	activation of protein kinase activity	1.2587e-05	2
GO:0022407	regulation of cell-cell adhesion	2.73778e-05	2
GO:0045785	positive regulation of cell adhesion	2.73778e-05	2
GO:0070098	chemokine-mediated signaling pathway	2.77347e-05	2
GO:0060326	cell chemotaxis	2.77347e-05	2
GO:1903037	regulation of leukocyte cell-cell adhesion	2.77347e-05	2
GO:0006874	cellular calcium ion homeostasis	2.77347e-05	2
GO:1990868	response to chemokine	2.77347e-05	2
GO:1990869	cellular response to chemokine	2.77347e-05	2
GO:1901214	regulation of neuron death	2.77347e-05	2
GO:0055074	calcium ion homeostasis	2.77347e-05	2
GO:0070371	ERK1 and ERK2 cascade	2.77347e-05	2
GO:0007204	positive regulation of cytosolic calcium ion concentration	2.77347e-05	2
GO:0072503	cellular divalent inorganic cation homeostasis	3.38491e-05	2
GO:0007159	leukocyte cell-cell adhesion	3.51e-05	2
GO:0070997	neuron death	3.97111e-05	2
GO:0070374	positive regulation of ERK1 and ERK2 cascade	3.97111e-05	2
GO:0019722	calcium-mediated signaling	4.07924e-05	2
GO:0051480	regulation of cytosolic calcium ion concentration	4.13183e-05	2
GO:0043406	positive regulation of MAP kinase activity	9.8251e-05	2
GO:0032727	positive regulation of interferon-alpha production	0.000199583	2
GO:0070372	regulation of ERK1 and ERK2 cascade	0.000210174	2
GO:2000726	negative regulation of cardiac muscle cell differentiation	0.000210174	2
GO:1905208	negative regulation of cardiocyte differentiation	0.00033185	2
GO:0071902	positive regulation of protein serine/threonine kinase activity	0.000341147	2
GO:0032647	regulation of interferon-alpha production	0.000341147	2
GO:0043405	regulation of MAP kinase activity	0.000341147	2
GO:0048638	regulation of developmental growth	0.000370305	2
GO:0009595	detection of biotic stimulus	0.000370305	2
GO:0032607	interferon-alpha production	0.000370305	2
GO:1901215	negative regulation of neuron death	0.000421435	2
GO:0055024	regulation of cardiac muscle tissue development	0.000434269	2
GO:0050920	regulation of chemotaxis	0.000482692	2
GO:1903039	positive regulation of leukocyte cell-cell adhesion	0.000482692	2
GO:0033138	positive regulation of peptidyl-serine phosphorylation	0.000482692	2
GO:0031349	positive regulation of defense response	0.000540433	2
GO:0001938	positive regulation of endothelial cell proliferation	0.000589698	2
GO:0051154	negative regulation of striated muscle cell differentiation	0.000821922	2
GO:0055026	negative regulation of cardiac muscle tissue development	0.000860578	2
GO:0022409	positive regulation of cell-cell adhesion	0.00087383	2
GO:0051090	regulation of DNA-binding transcription factor activity	0.000921025	2
GO:0006816	calcium ion transport	0.000923062	2
GO:0051222	positive regulation of protein transport	0.000973753	2
GO:0050921	positive regulation of chemotaxis	0.00103514	2
GO:0033135	regulation of peptidyl-serine phosphorylation	0.00111168	2
GO:1904951	positive regulation of establishment of protein localization	0.00111168	2
GO:2000725	regulation of cardiac muscle cell differentiation	0.00113068	2
GO:0006968	cellular defense response	0.00123524	2
GO:0051403	stress-activated MAPK cascade	0.00123524	2
GO:0003012	muscle system process	0.00124004	2
GO:0070838	divalent metal ion transport	0.00131923	2
GO:0000187	activation of MAPK activity	0.00135118	2
GO:0016202	regulation of striated muscle tissue development	0.00135118	2
GO:0072511	divalent inorganic cation transport	0.00135118	2
GO:0018105	peptidyl-serine phosphorylation	0.00136034	2
GO:1901861	regulation of muscle tissue development	0.00139813	2
GO:0048634	regulation of muscle organ development	0.00140868	2
GO:0045843	negative regulation of striated muscle tissue development	0.00147202	2
GO:0033690	positive regulation of osteoblast proliferation	0.00147202	2
GO:0072641	type I interferon secretion	0.00147202	2
GO:0048635	negative regulation of muscle organ development	0.00151245	2
GO:0031098	stress-activated protein kinase signaling cascade	0.00153937	2
GO:0006027	glycosaminoglycan catabolic process	0.00153937	2
GO:1901862	negative regulation of muscle tissue development	0.00159109	2
GO:0018209	peptidyl-serine modification	0.00163497	2
GO:0002730	regulation of dendritic cell cytokine production	0.00163644	2
GO:0048660	regulation of smooth muscle cell proliferation	0.00163693	2
GO:0048659	smooth muscle cell proliferation	0.00164606	2
GO:0006026	aminoglycan catabolic process	0.00164606	2
GO:0051148	negative regulation of muscle cell differentiation	0.00164606	2
GO:0032874	positive regulation of stress-activated MAPK cascade	0.00164606	2
GO:0032496	response to lipopolysaccharide	0.00164606	2
GO:0070304	positive regulation of stress-activated protein kinase signaling cascade	0.00164606	2
GO:1905207	regulation of cardiocyte differentiation	0.0016615	2
GO:0051251	positive regulation of lymphocyte activation	0.00168488	2
GO:0001936	regulation of endothelial cell proliferation	0.00168516	2
GO:0002371	dendritic cell cytokine production	0.00168516	2
GO:0002237	response to molecule of bacterial origin	0.00183497	2
GO:0038061	NIK/NF-kappaB signaling	0.00188967	2
GO:0010745	negative regulation of macrophage derived foam cell differentiation	0.00189258	2
GO:0061052	negative regulation of cell growth involved in cardiac muscle cell development	0.00189258	2
GO:0032677	regulation of interleukin-8 production	0.00208855	2
GO:0001935	endothelial cell proliferation	0.00208855	2
GO:0001666	response to hypoxia	0.00208855	2
GO:0098543	detection of other organism	0.00208855	2
GO:0043112	receptor metabolic process	0.00208855	2
GO:0032481	positive regulation of type I interferon production	0.00221266	2
GO:1901224	positive regulation of NIK/NF-kappaB signaling	0.00221266	2
GO:0055021	regulation of cardiac muscle tissue growth	0.00221819	2
GO:0032535	regulation of cellular component size	0.00221819	2
GO:0036293	response to decreased oxygen levels	0.00221819	2
GO:0010455	positive regulation of cell fate commitment	0.00221819	2
GO:0042976	activation of Janus kinase activity	0.00221819	2
GO:0050870	positive regulation of T cell activation	0.00232202	2
GO:0002696	positive regulation of leukocyte activation	0.00238067	2
GO:0002703	regulation of leukocyte mediated immunity	0.00238067	2
GO:0032637	interleukin-8 production	0.00238067	2
GO:0050679	positive regulation of epithelial cell proliferation	0.00238067	2
GO:0030214	hyaluronan catabolic process	0.00238067	2
GO:0060420	regulation of heart growth	0.00252127	2
GO:0019935	cyclic-nucleotide-mediated signaling	0.00259868	2
GO:0032760	positive regulation of tumor necrosis factor production	0.00259868	2
GO:0045089	positive regulation of innate immune response	0.00259868	2
GO:0050867	positive regulation of cell activation	0.00259868	2
GO:0070482	response to oxygen levels	0.00259868	2
GO:0002690	positive regulation of leukocyte chemotaxis	0.00263644	2
GO:0043393	regulation of protein binding	0.00263644	2
GO:0032088	negative regulation of NF-kappaB transcription factor activity	0.00263644	2
GO:1903557	positive regulation of tumor necrosis factor superfamily cytokine production	0.00263644	2
GO:0002831	regulation of response to biotic stimulus	0.00263644	2
GO:0007015	actin filament organization	0.00263644	2
GO:0002699	positive regulation of immune effector process	0.0026545	2
GO:0007252	I-kappaB phosphorylation	0.0026573	2
GO:1903532	positive regulation of secretion by cell	0.0026573	2
GO:0007188	adenylate cyclase-modulating G protein-coupled receptor signaling pathway	0.00267655	2
GO:0010888	negative regulation of lipid storage	0.00281889	2
GO:0032095	regulation of response to food	0.00281889	2
GO:0061081	positive regulation of myeloid leukocyte cytokine production involved in immune response	0.00281889	2
GO:0098581	detection of external biotic stimulus	0.00281889	2
GO:0032092	positive regulation of protein binding	0.00283936	2
GO:0001558	regulation of cell growth	0.00289717	2
GO:0009743	response to carbohydrate	0.00293594	2
GO:0030516	regulation of axon extension	0.00298616	2
GO:0048010	vascular endothelial growth factor receptor signaling pathway	0.00298616	2
GO:0048738	cardiac muscle tissue development	0.00298616	2
GO:0097305	response to alcohol	0.00298616	2
GO:0048588	developmental cell growth	0.00301113	2
GO:0030038	contractile actin filament bundle assembly	0.00304063	2
GO:0043149	stress fiber assembly	0.00304063	2
GO:0050848	regulation of calcium-mediated signaling	0.00304063	2
GO:0051047	positive regulation of secretion	0.00304063	2
GO:0032872	regulation of stress-activated MAPK cascade	0.00304063	2
GO:0033002	muscle cell proliferation	0.00309202	2
GO:0070302	regulation of stress-activated protein kinase signaling cascade	0.00309202	2
GO:0050663	cytokine secretion	0.00311796	2
GO:0031532	actin cytoskeleton reorganization	0.00315067	2
GO:0048661	positive regulation of smooth muscle cell proliferation	0.00315067	2
GO:0043434	response to peptide hormone	0.00315067	2
GO:0031334	positive regulation of protein-containing complex assembly	0.0032234	2
GO:0010869	regulation of receptor biosynthetic process	0.00323148	2
GO:0002833	positive regulation of response to biotic stimulus	0.00342756	2
GO:0055017	cardiac muscle tissue growth	0.00342756	2
GO:0032098	regulation of appetite	0.00346141	2
GO:0045637	regulation of myeloid cell differentiation	0.00346141	2
GO:0007187	G protein-coupled receptor signaling pathway, coupled to cyclic nucleotide second messenger	0.00370178	2
GO:0061387	regulation of extent of cell growth	0.0037923	2
GO:0001667	ameboidal-type cell migration	0.0037923	2
GO:0042110	T cell activation	0.0037923	2
GO:0051091	positive regulation of DNA-binding transcription factor activity	0.0037923	2
GO:0110053	regulation of actin filament organization	0.0037923	2
GO:0032104	regulation of response to extracellular stimulus	0.0037923	2
GO:0032107	regulation of response to nutrient levels	0.0037923	2
GO:0061050	regulation of cell growth involved in cardiac muscle cell development	0.0037923	2
GO:0060419	heart growth	0.0037923	2
GO:1903510	mucopolysaccharide metabolic process	0.0037923	2
GO:0007409	axonogenesis	0.00381824	2
GO:0046620	regulation of organ growth	0.00381824	2
GO:0048640	negative regulation of developmental growth	0.00381824	2
GO:0002688	regulation of leukocyte chemotaxis	0.00386466	2
GO:0050708	regulation of protein secretion	0.00386466	2
GO:0001916	positive regulation of T cell mediated cytotoxicity	0.00386466	2
GO:0002230	positive regulation of defense response to virus by host	0.00386466	2
GO:0032800	receptor biosynthetic process	0.00386466	2
GO:0050769	positive regulation of neurogenesis	0.00386466	2
GO:0050714	positive regulation of protein secretion	0.00386466	2
GO:0045927	positive regulation of growth	0.00394967	2
GO:0051153	regulation of striated muscle cell differentiation	0.00397453	2
GO:1901222	regulation of NIK/NF-kappaB signaling	0.00397453	2
GO:0016049	cell growth	0.00413312	2
GO:0051249	regulation of lymphocyte activation	0.00414727	2
GO:0007411	axon guidance	0.00416246	2
GO:0097485	neuron projection guidance	0.00419454	2
GO:0048675	axon extension	0.0042119	2
GO:0033688	regulation of osteoblast proliferation	0.0042119	2
GO:1904994	regulation of leukocyte adhesion to vascular endothelial cell	0.0042119	2
GO:0035666	TRIF-dependent toll-like receptor signaling pathway	0.00449401	2
GO:0050900	leukocyte migration	0.0045204	2
GO:0002791	regulation of peptide secretion	0.0045204	2
GO:0045471	response to ethanol	0.0045204	2
GO:0032479	regulation of type I interferon production	0.00457761	2
GO:0002793	positive regulation of peptide secretion	0.00457761	2
GO:0010743	regulation of macrophage derived foam cell differentiation	0.00457761	2
GO:0032728	positive regulation of interferon-beta production	0.00457761	2
GO:0061082	myeloid leukocyte cytokine production	0.00457761	2
GO:0090314	positive regulation of protein targeting to membrane	0.00457761	2
GO:0002687	positive regulation of leukocyte migration	0.00463534	2
GO:0032606	type I interferon production	0.00463534	2
GO:0051146	striated muscle cell differentiation	0.00473035	2
GO:0010762	regulation of fibroblast migration	0.00474671	2
GO:0033687	osteoblast proliferation	0.00474671	2
GO:0050671	positive regulation of lymphocyte proliferation	0.00474671	2
GO:0001818	negative regulation of cytokine production	0.00480287	2
GO:0032946	positive regulation of mononuclear cell proliferation	0.00480287	2
GO:0055007	cardiac muscle cell differentiation	0.00486918	2
GO:0043552	positive regulation of phosphatidylinositol 3-kinase activity	0.00486918	2
GO:0048841	regulation of axon extension involved in axon guidance	0.00486918	2
GO:0055022	negative regulation of cardiac muscle tissue growth	0.00486918	2
GO:0061117	negative regulation of heart growth	0.00486918	2
GO:0032273	positive regulation of protein polymerization	0.00497327	2
GO:0001914	regulation of T cell mediated cytotoxicity	0.00508844	2
GO:0002756	MyD88-independent toll-like receptor signaling pathway	0.00508844	2
GO:0045088	regulation of innate immune response	0.00508844	2
GO:0002705	positive regulation of leukocyte mediated immunity	0.00508844	2
GO:0032660	regulation of interleukin-17 production	0.00526352	2
GO:0070884	regulation of calcineurin-NFAT signaling cascade	0.00526352	2
GO:0106056	regulation of calcineurin-mediated signaling	0.00526352	2
GO:0007189	adenylate cyclase-activating G protein-coupled receptor signaling pathway	0.00526352	2
GO:0050715	positive regulation of cytokine secretion	0.00526352	2
GO:0070665	positive regulation of leukocyte proliferation	0.00526352	2
GO:0046330	positive regulation of JNK cascade	0.00534771	2
GO:0050863	regulation of T cell activation	0.0054414	2
GO:0032735	positive regulation of interleukin-12 production	0.0054414	2
GO:0051235	maintenance of location	0.00544896	2
GO:0002218	activation of innate immune response	0.00544896	2
GO:0030534	adult behavior	0.00544896	2
GO:0071322	cellular response to carbohydrate stimulus	0.00544896	2
GO:0070588	calcium ion transmembrane transport	0.00544896	2
GO:0010453	regulation of cell fate commitment	0.00544896	2
GO:0010742	macrophage derived foam cell differentiation	0.00544896	2
GO:0032733	positive regulation of interleukin-10 production	0.00544896	2
GO:0090077	foam cell differentiation	0.00544896	2
GO:0090218	positive regulation of lipid kinase activity	0.00544896	2
GO:0090313	regulation of protein targeting to membrane	0.00544896	2
GO:2000310	regulation of NMDA receptor activity	0.00544896	2
GO:0045834	positive regulation of lipid metabolic process	0.00552376	2
GO:0009615	response to virus	0.00552376	2
GO:0010614	negative regulation of cardiac muscle hypertrophy	0.00552376	2
GO:0030212	hyaluronan metabolic process	0.00552376	2
GO:0048846	axon extension involved in axon guidance	0.00552376	2
GO:0050691	regulation of defense response to virus by host	0.00552376	2
GO:1902284	neuron projection extension involved in neuron projection guidance	0.00552376	2
GO:2000249	regulation of actin cytoskeleton reorganization	0.00552376	2
GO:2000403	positive regulation of lymphocyte migration	0.00552376	2
GO:0043524	negative regulation of neuron apoptotic process	0.00552376	2
GO:0046677	response to antibiotic	0.00566576	2
GO:0003298	physiological muscle hypertrophy	0.00566576	2
GO:0003301	physiological cardiac muscle hypertrophy	0.00566576	2
GO:0032094	response to food	0.00566576	2
GO:0032620	interleukin-17 production	0.00566576	2
GO:0061049	cell growth involved in cardiac muscle cell development	0.00566576	2
GO:0048754	branching morphogenesis of an epithelial tube	0.00568371	2
GO:0032675	regulation of interleukin-6 production	0.00586887	2
GO:0010761	fibroblast migration	0.00586887	2
GO:0014741	negative regulation of muscle hypertrophy	0.00586887	2
GO:0030168	platelet activation	0.00589342	2
GO:0051017	actin filament bundle assembly	0.00589342	2
GO:0046621	negative regulation of organ growth	0.00609716	2
GO:0061572	actin filament bundle organization	0.00629363	2
GO:1902893	regulation of pri-miRNA transcription by RNA polymerase II	0.00635244	2
GO:0032956	regulation of actin cytoskeleton organization	0.00635967	2
GO:0030203	glycosaminoglycan metabolic process	0.00653796	2
GO:0032680	regulation of tumor necrosis factor production	0.00653796	2
GO:0032958	inositol phosphate biosynthetic process	0.00655871	2
GO:0032635	interleukin-6 production	0.00660298	2
GO:0031214	biomineral tissue development	0.00663687	2
GO:0032640	tumor necrosis factor production	0.00663687	2
GO:0110148	biomineralization	0.00663687	2
GO:1903555	regulation of tumor necrosis factor superfamily cytokine production	0.00663687	2
GO:0033173	calcineurin-NFAT signaling cascade	0.00663687	2
GO:0042088	T-helper 1 type immune response	0.00663687	2
GO:0045429	positive regulation of nitric oxide biosynthetic process	0.00663687	2
GO:0045773	positive regulation of axon extension	0.00663687	2
GO:0030098	lymphocyte differentiation	0.00668884	2
GO:1902903	regulation of supramolecular fiber organization	0.00668884	2
GO:0061756	leukocyte adhesion to vascular endothelial cell	0.00681664	2
GO:1902667	regulation of axon guidance	0.00681664	2
GO:1904407	positive regulation of nitric oxide metabolic process	0.00681664	2
GO:0035051	cardiocyte differentiation	0.00694676	2
GO:0071706	tumor necrosis factor superfamily cytokine production	0.00701357	2
GO:1990138	neuron projection extension	0.00701357	2
GO:0030307	positive regulation of cell growth	0.00708064	2
GO:0038095	Fc-epsilon receptor signaling pathway	0.00708064	2
GO:0006936	muscle contraction	0.00712208	2
GO:0006022	aminoglycan metabolic process	0.00712208	2
GO:0043433	negative regulation of DNA-binding transcription factor activity	0.00712208	2
GO:0010883	regulation of lipid storage	0.00715015	2
GO:0050919	negative chemotaxis	0.00715015	2
GO:0097720	calcineurin-mediated signaling	0.00715015	2
GO:0045058	T cell selection	0.00738304	2
GO:0061614	pri-miRNA transcription by RNA polymerase II	0.00738304	2
GO:0006909	phagocytosis	0.00738304	2
GO:0045666	positive regulation of neuron differentiation	0.00748265	2
GO:0046165	alcohol biosynthetic process	0.00748265	2
GO:0051098	regulation of binding	0.00748265	2
GO:0051897	positive regulation of protein kinase B signaling	0.00748265	2
GO:0090316	positive regulation of intracellular protein transport	0.00748265	2
GO:0002711	positive regulation of T cell mediated immunity	0.00748265	2
GO:0032648	regulation of interferon-beta production	0.00748265	2
GO:1903727	positive regulation of phospholipid metabolic process	0.00748265	2
GO:0050727	regulation of inflammatory response	0.00751177	2
GO:0001913	T cell mediated cytotoxicity	0.00763548	2
GO:0032757	positive regulation of interleukin-8 production	0.00763548	2
GO:1904707	positive regulation of vascular smooth muscle cell proliferation	0.00763548	2
GO:0050678	regulation of epithelial cell proliferation	0.00763548	2
GO:0008064	regulation of actin polymerization or depolymerization	0.00763548	2
GO:0008361	regulation of cell size	0.00763548	2
GO:0051099	positive regulation of binding	0.00763548	2
GO:0022408	negative regulation of cell-cell adhesion	0.00770511	2
GO:0030832	regulation of actin filament length	0.00770511	2
GO:0002285	lymphocyte activation involved in immune response	0.00776252	2
GO:0051147	regulation of muscle cell differentiation	0.00776252	2
GO:0032608	interferon-beta production	0.00776252	2
GO:0019884	antigen processing and presentation of exogenous antigen	0.00781942	2
GO:0061138	morphogenesis of a branching epithelium	0.00781942	2
GO:0043123	positive regulation of I-kappaB kinase/NF-kappaB signaling	0.00788	2
GO:0050770	regulation of axonogenesis	0.00788	2
GO:0042692	muscle cell differentiation	0.00788	2
GO:0045744	negative regulation of G protein-coupled receptor signaling pathway	0.00790913	2
GO:0019933	cAMP-mediated signaling	0.00790913	2
GO:0048639	positive regulation of developmental growth	0.00790913	2
GO:0032970	regulation of actin filament-based process	0.00797983	2
GO:0046328	regulation of JNK cascade	0.00797983	2
GO:0030308	negative regulation of cell growth	0.00804577	2
GO:0032653	regulation of interleukin-10 production	0.00804577	2
GO:0014706	striated muscle tissue development	0.00804577	2
GO:0032715	negative regulation of interleukin-6 production	0.00832238	2
GO:0060759	regulation of response to cytokine stimulus	0.0084681	2
GO:0002720	positive regulation of cytokine production involved in immune response	0.00855323	2
GO:0032655	regulation of interleukin-12 production	0.00855323	2
GO:0050731	positive regulation of peptidyl-tyrosine phosphorylation	0.0086133	2
GO:1901136	carbohydrate derivative catabolic process	0.0086133	2
GO:0032102	negative regulation of response to external stimulus	0.00862089	2
GO:0032613	interleukin-10 production	0.00865119	2
GO:0042220	response to cocaine	0.00865119	2
GO:0042306	regulation of protein import into nucleus	0.00865119	2
GO:0043551	regulation of phosphatidylinositol 3-kinase activity	0.00865119	2
GO:0048016	inositol phosphate-mediated signaling	0.00865119	2
GO:0001763	morphogenesis of a branching structure	0.00882841	2
GO:0002685	regulation of leukocyte migration	0.00882841	2
GO:0001912	positive regulation of leukocyte mediated cytotoxicity	0.00882841	2
GO:0031295	T cell costimulation	0.00882841	2
GO:0032615	interleukin-12 production	0.00882841	2
GO:0009749	response to glucose	0.00892318	2
GO:0060537	muscle tissue development	0.00892318	2
GO:0007517	muscle organ development	0.00895247	2
GO:0019216	regulation of lipid metabolic process	0.00895247	2
GO:0031294	lymphocyte costimulation	0.00895247	2
GO:0060760	positive regulation of response to cytokine stimulus	0.00895247	2
GO:1903428	positive regulation of reactive oxygen species biosynthetic process	0.00895247	2
GO:0031032	actomyosin structure organization	0.00899514	2
GO:0032722	positive regulation of chemokine production	0.00918228	2
GO:1904589	regulation of protein import	0.00918228	2
GO:0009746	response to hexose	0.00926031	2
GO:0050852	T cell receptor signaling pathway	0.00926031	2
GO:0030099	myeloid cell differentiation	0.00926031	2
GO:0001658	branching involved in ureteric bud morphogenesis	0.00936897	2
GO:0002573	myeloid leukocyte differentiation	0.00936897	2
GO:0035265	organ growth	0.00936897	2
GO:0045766	positive regulation of angiogenesis	0.00936897	2
GO:1902905	positive regulation of supramolecular fiber organization	0.00936897	2
GO:0034284	response to monosaccharide	0.00973233	2
GO:0050670	regulation of lymphocyte proliferation	0.00979363	2
GO:0034113	heterotypic cell-cell adhesion	0.00979363	2
GO:1905953	negative regulation of lipid localization	0.00979363	2
GO:0008154	actin polymerization or depolymerization	0.00985774	2
GO:0032944	regulation of mononuclear cell proliferation	0.00985774	2
GO:0009612	response to mechanical stimulus	0.00987635	2
GO:0043523	regulation of neuron apoptotic process	0.00987635	2
GO:0050707	regulation of cytokine secretion	0.00987635	2
GO:0097529	myeloid leukocyte migration	0.00987635	2
GO:0043254	regulation of protein-containing complex assembly	0.00987635	2
GO:2000401	regulation of lymphocyte migration	0.0102019	2
GO:0050673	epithelial cell proliferation	0.0102348	2
GO:0007254	JNK cascade	0.0103002	2
GO:0043550	regulation of lipid kinase activity	0.010378	2
GO:0045670	regulation of osteoclast differentiation	0.010378	2
GO:1900449	regulation of glutamate receptor signaling pathway	0.010378	2
GO:0032729	positive regulation of interferon-gamma production	0.0106393	2
GO:0060675	ureteric bud morphogenesis	0.0106393	2
GO:0032271	regulation of protein polymerization	0.0106709	2
GO:0045428	regulation of nitric oxide biosynthetic process	0.0108731	2
GO:0072171	mesonephric tubule morphogenesis	0.0108731	2
GO:0070663	regulation of leukocyte proliferation	0.0111352	2
GO:2000573	positive regulation of DNA biosynthetic process	0.0111372	2
GO:0030595	leukocyte chemotaxis	0.0113427	2
GO:0019915	lipid storage	0.0113427	2
GO:0031343	positive regulation of cell killing	0.0113427	2
GO:0050918	positive chemotaxis	0.0113427	2
GO:0019882	antigen processing and presentation	0.0114872	2
GO:0051495	positive regulation of cytoskeleton organization	0.0114872	2
GO:0042698	ovulation cycle	0.0115785	2
GO:0032388	positive regulation of intracellular transport	0.0118456	2
GO:0002709	regulation of T cell mediated immunity	0.0118456	2
GO:1904018	positive regulation of vasculature development	0.0119353	2
GO:0002697	regulation of immune effector process	0.012038	2
GO:0043647	inositol phosphate metabolic process	0.0120828	2
GO:0001819	positive regulation of cytokine production	0.0121593	2
GO:0042326	negative regulation of phosphorylation	0.0124739	2
GO:0046777	protein autophosphorylation	0.0124739	2
GO:0060560	developmental growth involved in morphogenesis	0.0124739	2
GO:0002312	B cell activation involved in immune response	0.0125589	2
GO:0050688	regulation of defense response to virus	0.0125589	2
GO:0043122	regulation of I-kappaB kinase/NF-kappaB signaling	0.0126728	2
GO:0043507	positive regulation of JUN kinase activity	0.0127334	2
GO:0070373	negative regulation of ERK1 and ERK2 cascade	0.0127334	2
GO:0072078	nephron tubule morphogenesis	0.0127334	2
GO:0099601	regulation of neurotransmitter receptor activity	0.0127334	2
GO:0051402	neuron apoptotic process	0.0128057	2
GO:1903706	regulation of hemopoiesis	0.0128057	2
GO:0030217	T cell differentiation	0.0128756	2
GO:0002479	antigen processing and presentation of exogenous peptide antigen via MHC class I, TAP-dependent	0.0128756	2
GO:0010611	regulation of cardiac muscle hypertrophy	0.0128756	2
GO:0046173	polyol biosynthetic process	0.0128756	2
GO:0038093	Fc receptor signaling pathway	0.0129124	2
GO:0030500	regulation of bone mineralization	0.0131136	2
GO:0072088	nephron epithelium morphogenesis	0.0131136	2
GO:0051896	regulation of protein kinase B signaling	0.0132628	2
GO:0022604	regulation of cell morphogenesis	0.0133195	2
GO:0006809	nitric oxide biosynthetic process	0.0133195	2
GO:0031397	negative regulation of protein ubiquitination	0.0133195	2
GO:0001910	regulation of leukocyte mediated cytotoxicity	0.0134927	2
GO:0014743	regulation of muscle hypertrophy	0.0134927	2
GO:0061333	renal tubule morphogenesis	0.0134927	2
GO:0072028	nephron morphogenesis	0.0134927	2
GO:0072347	response to anesthetic	0.0134927	2
GO:0045926	negative regulation of growth	0.0137228	2
GO:0042590	antigen processing and presentation of exogenous peptide antigen via MHC class I	0.0137637	2
GO:0033157	regulation of intracellular protein transport	0.0138089	2
GO:0048708	astrocyte differentiation	0.0143094	2
GO:1902930	regulation of alcohol biosynthetic process	0.0143094	2
GO:1903533	regulation of protein targeting	0.0143094	2
GO:0010975	regulation of neuron projection development	0.0143835	2
GO:0050730	regulation of peptidyl-tyrosine phosphorylation	0.0145155	2
GO:0032642	regulation of chemokine production	0.0145155	2
GO:0046209	nitric oxide metabolic process	0.0145155	2
GO:0006970	response to osmotic stress	0.0148249	2
GO:0090257	regulation of muscle system process	0.0148983	2
GO:0032412	regulation of ion transmembrane transporter activity	0.0150215	2
GO:0002718	regulation of cytokine production involved in immune response	0.015066	2
GO:0050772	positive regulation of axonogenesis	0.0152722	2
GO:1904705	regulation of vascular smooth muscle cell proliferation	0.0152722	2
GO:1990874	vascular smooth muscle cell proliferation	0.0152722	2
GO:2001057	reactive nitrogen species metabolic process	0.0152722	2
GO:1901617	organic hydroxy compound biosynthetic process	0.0157695	2
GO:0014068	positive regulation of phosphatidylinositol 3-kinase signaling	0.0158999	2
GO:0022898	regulation of transmembrane transporter activity	0.0159972	2
GO:0007249	I-kappaB kinase/NF-kappaB signaling	0.0159972	2
GO:0043491	protein kinase B signaling	0.0159972	2
GO:0043506	regulation of JUN kinase activity	0.0159972	2
GO:0050829	defense response to Gram-negative bacterium	0.0159972	2
GO:1903321	negative regulation of protein modification by small protein conjugation or removal	0.0159972	2
GO:1903725	regulation of phospholipid metabolic process	0.0159972	2
GO:0045165	cell fate commitment	0.016203	2
GO:0032602	chemokine production	0.016203	2
GO:0046427	positive regulation of receptor signaling pathway via JAK-STAT	0.016203	2
GO:0055013	cardiac muscle cell development	0.016203	2
GO:0032868	response to insulin	0.0162379	2
GO:0046651	lymphocyte proliferation	0.0162379	2
GO:0061448	connective tissue development	0.0163649	2
GO:0042475	odontogenesis of dentin-containing tooth	0.0163722	2
GO:0043255	regulation of carbohydrate biosynthetic process	0.0163722	2
GO:0032943	mononuclear cell proliferation	0.0163832	2
GO:0043542	endothelial cell migration	0.0163832	2
GO:0016054	organic acid catabolic process	0.0164742	2
GO:0046395	carboxylic acid catabolic process	0.0164742	2
GO:0045638	negative regulation of myeloid cell differentiation	0.016505	2
GO:0045639	positive regulation of myeloid cell differentiation	0.016505	2
GO:1904894	positive regulation of receptor signaling pathway via STAT	0.0168189	2
GO:0030522	intracellular receptor signaling pathway	0.0168209	2
GO:0072080	nephron tubule development	0.0170976	2
GO:0010976	positive regulation of neuron projection development	0.0172445	2
GO:0060993	kidney morphogenesis	0.0173025	2
GO:0070167	regulation of biomineral tissue development	0.0173025	2
GO:0110149	regulation of biomineralization	0.0173025	2
GO:0032409	regulation of transporter activity	0.0173919	2
GO:0051258	protein polymerization	0.0173919	2
GO:0002702	positive regulation of production of molecular mediator of immune response	0.0174327	2
GO:0042102	positive regulation of T cell proliferation	0.0174327	2
GO:0055006	cardiac cell development	0.0174327	2
GO:0061326	renal tubule development	0.0174327	2
GO:0002474	antigen processing and presentation of peptide antigen via MHC class I	0.017674	2
GO:0010660	regulation of muscle cell apoptotic process	0.017674	2
GO:0032755	positive regulation of interleukin-6 production	0.017674	2
GO:0001657	ureteric bud development	0.0179531	2
GO:0030316	osteoclast differentiation	0.0179531	2
GO:0007162	negative regulation of cell adhesion	0.0180251	2
GO:0042063	gliogenesis	0.0181193	2
GO:0031341	regulation of cell killing	0.0181193	2
GO:0072163	mesonephric epithelium development	0.0181193	2
GO:0072164	mesonephric tubule development	0.0181193	2
GO:0030838	positive regulation of actin filament polymerization	0.0183987	2
GO:0062014	negative regulation of small molecule metabolic process	0.0183987	2
GO:0002824	positive regulation of adaptive immune response based on somatic recombination of immune receptors built from immunoglobulin superfamily domains	0.0186021	2
GO:0007215	glutamate receptor signaling pathway	0.0186021	2
GO:0010657	muscle cell apoptotic process	0.0186021	2
GO:0060079	excitatory postsynaptic potential	0.0186021	2
GO:0048511	rhythmic process	0.0186269	2
GO:0032649	regulation of interferon-gamma production	0.0188437	2
GO:1903426	regulation of reactive oxygen species biosynthetic process	0.0188437	2
GO:0070661	leukocyte proliferation	0.0190264	2
GO:0001823	mesonephros development	0.0190467	2
GO:0002367	cytokine production involved in immune response	0.0190467	2
GO:2000379	positive regulation of reactive oxygen species metabolic process	0.0190467	2
GO:0007229	integrin-mediated signaling pathway	0.019351	2
GO:0010769	regulation of cell morphogenesis involved in differentiation	0.019351	2
GO:0019233	sensory perception of pain	0.0195688	2
GO:0046822	regulation of nucleocytoplasmic transport	0.0195688	2
GO:0090100	positive regulation of transmembrane receptor protein serine/threonine kinase signaling pathway	0.0195688	2
GO:0002708	positive regulation of lymphocyte mediated immunity	0.0198501	2
GO:0002821	positive regulation of adaptive immune response	0.0198501	2
GO:0002456	T cell mediated immunity	0.0200922	2
GO:0003300	cardiac muscle hypertrophy	0.0200922	2
GO:0042136	neurotransmitter biosynthetic process	0.0200922	2
GO:0001909	leukocyte mediated cytotoxicity	0.0203745	2
GO:0043502	regulation of muscle adaptation	0.0203745	2
GO:0099565	chemical synaptic transmission, postsynaptic	0.0206574	2
GO:2000278	regulation of DNA biosynthetic process	0.0206574	2
GO:0014897	striated muscle hypertrophy	0.020941	2
GO:0072009	nephron epithelium development	0.020941	2
GO:0050851	antigen receptor-mediated signaling pathway	0.0214086	2
GO:0014896	muscle hypertrophy	0.02151	2
GO:0031623	receptor internalization	0.02151	2
GO:0072676	lymphocyte migration	0.02151	2
GO:0043279	response to alkaloid	0.0218376	2
GO:0002223	stimulatory C-type lectin receptor signaling pathway	0.022124	2
GO:0032609	interferon-gamma production	0.022124	2
GO:0060562	epithelial tube morphogenesis	0.0222109	2
GO:0030282	bone mineralization	0.0224108	2
GO:1903829	positive regulation of cellular protein localization	0.022495	2
GO:0002220	innate immune response activating cell surface receptor signaling pathway	0.0229861	2
GO:0006661	phosphatidylinositol biosynthetic process	0.0229861	2
GO:1900180	regulation of protein localization to nucleus	0.0229861	2
GO:0019058	viral life cycle	0.0230673	2
GO:0002758	innate immune response-activating signal transduction	0.0232303	2
GO:0002761	regulation of myeloid leukocyte differentiation	0.0232303	2
GO:0042742	defense response to bacterium	0.0233111	2
GO:0007173	epidermal growth factor receptor signaling pathway	0.023898	2
GO:0007596	blood coagulation	0.023995	2
GO:0019079	viral genome replication	0.023995	2
GO:1903409	reactive oxygen species biosynthetic process	0.023995	2
GO:1905477	positive regulation of protein localization to membrane	0.023995	2
GO:0001787	natural killer cell proliferation	0.023995	2
GO:0007191	adenylate cyclase-activating dopamine receptor signaling pathway	0.023995	2
GO:0009157	deoxyribonucleoside monophosphate biosynthetic process	0.023995	2
GO:0032000	positive regulation of fatty acid beta-oxidation	0.023995	2
GO:0032341	aldosterone metabolic process	0.023995	2
GO:0032342	aldosterone biosynthetic process	0.023995	2
GO:0032353	negative regulation of hormone biosynthetic process	0.023995	2
GO:0034650	cortisol metabolic process	0.023995	2
GO:0035768	endothelial cell chemotaxis to fibroblast growth factor	0.023995	2
GO:0043379	memory T cell differentiation	0.023995	2
GO:0045348	positive regulation of MHC class II biosynthetic process	0.023995	2
GO:0045713	low-density lipoprotein particle receptor biosynthetic process	0.023995	2
GO:0048149	behavioral response to ethanol	0.023995	2
GO:0051133	regulation of NK T cell activation	0.023995	2
GO:0070391	response to lipoteichoic acid	0.023995	2
GO:0071223	cellular response to lipoteichoic acid	0.023995	2
GO:0071609	chemokine (C-C motif) ligand 5 production	0.023995	2
GO:0090030	regulation of steroid hormone biosynthetic process	0.023995	2
GO:0090715	immunological memory formation process	0.023995	2
GO:0097048	dendritic cell apoptotic process	0.023995	2
GO:0140052	cellular response to oxidised low-density lipoprotein particle stimulus	0.023995	2
GO:2000544	regulation of endothelial cell chemotaxis to fibroblast growth factor	0.023995	2
GO:2000668	regulation of dendritic cell apoptotic process	0.023995	2
GO:0007599	hemostasis	0.0241106	2
GO:0050817	coagulation	0.0242117	2
GO:1904062	regulation of cation transmembrane transport	0.0242117	2
GO:0001101	response to acid chemical	0.0242707	2
GO:0014066	regulation of phosphatidylinositol 3-kinase signaling	0.0242707	2
GO:0019751	polyol metabolic process	0.0242707	2
GO:0051209	release of sequestered calcium ion into cytosol	0.0242707	2
GO:0010721	negative regulation of cell development	0.024371	2
GO:0051283	negative regulation of sequestering of calcium ion	0.0249267	2
GO:0051052	regulation of DNA metabolic process	0.0252379	2
GO:0010595	positive regulation of endothelial cell migration	0.0252379	2
GO:0051282	regulation of sequestering of calcium ion	0.0252379	2
GO:0010631	epithelial cell migration	0.0252379	2
GO:0008655	pyrimidine-containing compound salvage	0.0252379	2
GO:0032351	negative regulation of hormone metabolic process	0.0252379	2
GO:0032490	detection of molecule of bacterial origin	0.0252379	2
GO:0033148	positive regulation of intracellular estrogen receptor signaling pathway	0.0252379	2
GO:0035766	cell chemotaxis to fibroblast growth factor	0.0252379	2
GO:0042482	positive regulation of odontogenesis	0.0252379	2
GO:0043097	pyrimidine nucleoside salvage	0.0252379	2
GO:0045351	type I interferon biosynthetic process	0.0252379	2
GO:0106072	negative regulation of adenylate cyclase-activating G protein-coupled receptor signaling pathway	0.0252379	2
GO:1904847	regulation of cell chemotaxis to fibroblast growth factor	0.0252379	2
GO:1904995	negative regulation of leukocyte adhesion to vascular endothelial cell	0.0252379	2
GO:2000318	positive regulation of T-helper 17 type immune response	0.0252379	2
GO:1903038	negative regulation of leukocyte cell-cell adhesion	0.0252955	2
GO:0042157	lipoprotein metabolic process	0.0255363	2
GO:0043500	muscle adaptation	0.0255363	2
GO:0090132	epithelium migration	0.0255363	2
GO:0051208	sequestering of calcium ion	0.0258612	2
GO:0042476	odontogenesis	0.0261893	2
GO:0009581	detection of external stimulus	0.0262447	2
GO:0071333	cellular response to glucose stimulus	0.0262447	2
GO:0002460	adaptive immune response based on somatic recombination of immune receptors built from immunoglobulin superfamily domains	0.0262447	2
GO:0090130	tissue migration	0.0262447	2
GO:0018108	peptidyl-tyrosine phosphorylation	0.0262447	2
GO:0010889	regulation of sequestering of triglyceride	0.0262447	2
GO:0016045	detection of bacterium	0.0262447	2
GO:0034309	primary alcohol biosynthetic process	0.0262447	2
GO:0035630	bone mineralization involved in bone maturation	0.0262447	2
GO:0036005	response to macrophage colony-stimulating factor	0.0262447	2
GO:0036006	cellular response to macrophage colony-stimulating factor stimulus	0.0262447	2
GO:0038003	opioid receptor signaling pathway	0.0262447	2
GO:0038110	interleukin-2-mediated signaling pathway	0.0262447	2
GO:0042308	negative regulation of protein import into nucleus	0.0262447	2
GO:0042340	keratan sulfate catabolic process	0.0262447	2
GO:0042659	regulation of cell fate specification	0.0262447	2
GO:0045416	positive regulation of interleukin-8 biosynthetic process	0.0262447	2
GO:0045722	positive regulation of gluconeogenesis	0.0262447	2
GO:0051132	NK T cell activation	0.0262447	2
GO:0071468	cellular response to acidic pH	0.0262447	2
GO:0072540	T-helper 17 cell lineage commitment	0.0262447	2
GO:1904590	negative regulation of protein import	0.0262447	2
GO:0030010	establishment of cell polarity	0.0262447	2
GO:0071331	cellular response to hexose stimulus	0.0262447	2
GO:0018212	peptidyl-tyrosine modification	0.0264522	2
GO:0009582	detection of abiotic stimulus	0.0264808	2
GO:0071326	cellular response to monosaccharide stimulus	0.0264808	2
GO:0010675	regulation of cellular carbohydrate metabolic process	0.0266157	2
GO:0031644	regulation of nervous system process	0.0266157	2
GO:0046425	regulation of receptor signaling pathway via JAK-STAT	0.0266157	2
GO:0006066	alcohol metabolic process	0.0266157	2
GO:0032386	regulation of intracellular transport	0.0266157	2
GO:0002433	immune response-regulating cell surface receptor signaling pathway involved in phagocytosis	0.0266157	2
GO:0002700	regulation of production of molecular mediator of immune response	0.0266157	2
GO:0038096	Fc-gamma receptor signaling pathway involved in phagocytosis	0.0266157	2
GO:0060078	regulation of postsynaptic membrane potential	0.0266157	2
GO:0072073	kidney epithelium development	0.0266157	2
GO:0097553	calcium ion transmembrane import into cytosol	0.0266157	2
GO:0003306	Wnt signaling pathway involved in heart development	0.0266157	2
GO:0006705	mineralocorticoid biosynthetic process	0.0266157	2
GO:0008212	mineralocorticoid metabolic process	0.0266157	2
GO:0009162	deoxyribonucleoside monophosphate metabolic process	0.0266157	2
GO:0010763	positive regulation of fibroblast migration	0.0266157	2
GO:0014842	regulation of skeletal muscle satellite cell proliferation	0.0266157	2
GO:0021978	telencephalon regionalization	0.0266157	2
GO:0021984	adenohypophysis development	0.0266157	2
GO:0031953	negative regulation of protein autophosphorylation	0.0266157	2
GO:0032096	negative regulation of response to food	0.0266157	2
GO:0032099	negative regulation of appetite	0.0266157	2
GO:0032725	positive regulation of granulocyte macrophage colony-stimulating factor production	0.0266157	2
GO:0033145	positive regulation of intracellular steroid hormone receptor signaling pathway	0.0266157	2
GO:0033605	positive regulation of catecholamine secretion	0.0266157	2
GO:0045820	negative regulation of glycolytic process	0.0266157	2
GO:0048711	positive regulation of astrocyte differentiation	0.0266157	2
GO:0050746	regulation of lipoprotein metabolic process	0.0266157	2
GO:0050966	detection of mechanical stimulus involved in sensory perception of pain	0.0266157	2
GO:0060340	positive regulation of type I interferon-mediated signaling pathway	0.0266157	2
GO:0070431	nucleotide-binding oligomerization domain containing 2 signaling pathway	0.0266157	2
GO:0071352	cellular response to interleukin-2	0.0266157	2
GO:0090239	regulation of histone H4 acetylation	0.0266157	2
GO:0090713	immunological memory process	0.0266157	2
GO:1900225	regulation of NLRP3 inflammasome complex assembly	0.0266157	2
GO:1902894	negative regulation of pri-miRNA transcription by RNA polymerase II	0.0266157	2
GO:0008286	insulin receptor signaling pathway	0.0267228	2
GO:0008277	regulation of G protein-coupled receptor signaling pathway	0.0269131	2
GO:0038094	Fc-gamma receptor signaling pathway	0.0269131	2
GO:0038127	ERBB signaling pathway	0.0269131	2
GO:0072006	nephron development	0.0269131	2
GO:0006606	protein import into nucleus	0.0272272	2
GO:0040013	negative regulation of locomotion	0.0273359	2
GO:0031346	positive regulation of cell projection organization	0.0273359	2
GO:0045765	regulation of angiogenesis	0.0273359	2
GO:0048545	response to steroid hormone	0.0273359	2
GO:0002431	Fc receptor mediated stimulatory signaling pathway	0.0273359	2
GO:0002822	regulation of adaptive immune response based on somatic recombination of immune receptors built from immunoglobulin superfamily domains	0.0273359	2
GO:0051271	negative regulation of cellular component movement	0.0273359	2
GO:1901653	cellular response to peptide	0.0273359	2
GO:0002224	toll-like receptor signaling pathway	0.0273359	2
GO:1904892	regulation of receptor signaling pathway via STAT	0.0273359	2
GO:0010752	regulation of cGMP-mediated signaling	0.0273359	2
GO:0010935	regulation of macrophage cytokine production	0.0273359	2
GO:0014841	skeletal muscle satellite cell proliferation	0.0273359	2
GO:0014857	regulation of skeletal muscle cell proliferation	0.0273359	2
GO:0036092	phosphatidylinositol-3-phosphate biosynthetic process	0.0273359	2
GO:0042487	regulation of odontogenesis of dentin-containing tooth	0.0273359	2
GO:0044546	NLRP3 inflammasome complex assembly	0.0273359	2
GO:0045346	regulation of MHC class II biosynthetic process	0.0273359	2
GO:0046629	gamma-delta T cell activation	0.0273359	2
GO:0050930	induction of positive chemotaxis	0.0273359	2
GO:0060049	regulation of protein glycosylation	0.0273359	2
GO:0070669	response to interleukin-2	0.0273359	2
GO:0070885	negative regulation of calcineurin-NFAT signaling cascade	0.0273359	2
GO:0106057	negative regulation of calcineurin-mediated signaling	0.0273359	2
GO:0106070	regulation of adenylate cyclase-activating G protein-coupled receptor signaling pathway	0.0273359	2
GO:0014065	phosphatidylinositol 3-kinase signaling	0.0278833	2
GO:0061041	regulation of wound healing	0.0278833	2
GO:0002706	regulation of lymphocyte mediated immunity	0.0281532	2
GO:0051092	positive regulation of NF-kappaB transcription factor activity	0.0281532	2
GO:0010959	regulation of metal ion transport	0.0284304	2
GO:0003128	heart field specification	0.0284304	2
GO:0014856	skeletal muscle cell proliferation	0.0284304	2
GO:0030730	sequestering of triglyceride	0.0284304	2
GO:0032105	negative regulation of response to extracellular stimulus	0.0284304	2
GO:0032108	negative regulation of response to nutrient levels	0.0284304	2
GO:0032645	regulation of granulocyte macrophage colony-stimulating factor production	0.0284304	2
GO:0035635	entry of bacterium into host cell	0.0284304	2
GO:0043101	purine-containing compound salvage	0.0284304	2
GO:0045342	MHC class II biosynthetic process	0.0284304	2
GO:0046184	aldehyde biosynthetic process	0.0284304	2
GO:0046321	positive regulation of fatty acid oxidation	0.0284304	2
GO:0050961	detection of temperature stimulus involved in sensory perception	0.0284304	2
GO:0050965	detection of temperature stimulus involved in sensory perception of pain	0.0284304	2
GO:0051770	positive regulation of nitric-oxide synthase biosynthetic process	0.0284304	2
GO:2001028	positive regulation of endothelial cell chemotaxis	0.0284304	2
GO:0001678	cellular glucose homeostasis	0.02851	2
GO:0042133	neurotransmitter metabolic process	0.028778	2
GO:0050729	positive regulation of inflammatory response	0.028778	2
GO:0010770	positive regulation of cell morphogenesis involved in differentiation	0.0290875	2
GO:1903707	negative regulation of hemopoiesis	0.029357	2
GO:0042129	regulation of T cell proliferation	0.029357	2
GO:1905952	regulation of lipid localization	0.029357	2
GO:0002295	T-helper cell lineage commitment	0.029357	2
GO:0002475	antigen processing and presentation via MHC class Ib	0.029357	2
GO:0010566	regulation of ketone biosynthetic process	0.029357	2
GO:0010885	regulation of cholesterol storage	0.029357	2
GO:0010919	regulation of inositol phosphate biosynthetic process	0.029357	2
GO:0010934	macrophage cytokine production	0.029357	2
GO:0032604	granulocyte macrophage colony-stimulating factor production	0.029357	2
GO:0043174	nucleoside salvage	0.029357	2
GO:0044849	estrous cycle	0.029357	2
GO:0045986	negative regulation of smooth muscle contraction	0.029357	2
GO:0046134	pyrimidine nucleoside biosynthetic process	0.029357	2
GO:0048012	hepatocyte growth factor receptor signaling pathway	0.029357	2
GO:0071380	cellular response to prostaglandin E stimulus	0.029357	2
GO:2000651	positive regulation of sodium ion transmembrane transporter activity	0.029357	2
GO:0030509	BMP signaling pathway	0.029357	2
GO:0043467	regulation of generation of precursor metabolites and energy	0.029357	2
GO:0060402	calcium ion transport into cytosol	0.0296641	2
GO:0007259	receptor signaling pathway via JAK-STAT	0.029972	2
GO:0002819	regulation of adaptive immune response	0.0302807	2
GO:0030833	regulation of actin filament polymerization	0.0305992	2
GO:0002031	G protein-coupled receptor internalization	0.0305992	2
GO:0032740	positive regulation of interleukin-17 production	0.0305992	2
GO:0043373	CD4-positive, alpha-beta T cell lineage commitment	0.0305992	2
GO:0070166	enamel mineralization	0.0305992	2
GO:0071360	cellular response to exogenous dsRNA	0.0305992	2
GO:1902931	negative regulation of alcohol biosynthetic process	0.0305992	2
GO:1903209	positive regulation of oxidative stress-induced cell death	0.0305992	2
GO:1904996	positive regulation of leukocyte adhesion to vascular endothelial cell	0.0305992	2
GO:2000811	negative regulation of anoikis	0.0305992	2
GO:0051170	import into nucleus	0.0308732	2
GO:1901342	regulation of vasculature development	0.0317189	2
GO:0033209	tumor necrosis factor-mediated signaling pathway	0.031941	2
GO:0006704	glucocorticoid biosynthetic process	0.031941	2
GO:0010878	cholesterol storage	0.031941	2
GO:0031998	regulation of fatty acid beta-oxidation	0.031941	2
GO:0032693	negative regulation of interleukin-10 production	0.031941	2
GO:0090026	positive regulation of monocyte chemotaxis	0.031941	2
GO:1900543	negative regulation of purine nucleotide metabolic process	0.031941	2
GO:2000319	regulation of T-helper 17 cell differentiation	0.031941	2
GO:0001906	cell killing	0.0322096	2
GO:0010469	regulation of signaling receptor activity	0.0324341	2
GO:0050728	negative regulation of inflammatory response	0.0324341	2
GO:0097696	receptor signaling pathway via STAT	0.0324341	2
GO:0001933	negative regulation of protein phosphorylation	0.032472	2
GO:0062012	regulation of small molecule metabolic process	0.032472	2
GO:0006644	phospholipid metabolic process	0.0325718	2
GO:0071772	response to BMP	0.0325718	2
GO:0071773	cellular response to BMP stimulus	0.0325718	2
GO:0010634	positive regulation of epithelial cell migration	0.0327679	2
GO:0002313	mature B cell differentiation involved in immune response	0.0327679	2
GO:0002363	alpha-beta T cell lineage commitment	0.0327679	2
GO:0007213	G protein-coupled acetylcholine receptor signaling pathway	0.0327679	2
GO:0016048	detection of temperature stimulus	0.0327679	2
GO:0032700	negative regulation of interleukin-17 production	0.0327679	2
GO:0045414	regulation of interleukin-8 biosynthetic process	0.0327679	2
GO:0045980	negative regulation of nucleotide metabolic process	0.0327679	2
GO:0046641	positive regulation of alpha-beta T cell proliferation	0.0327679	2
GO:1900409	positive regulation of cellular response to oxidative stress	0.0327679	2
GO:1902644	tertiary alcohol metabolic process	0.0327679	2
GO:2000251	positive regulation of actin cytoskeleton reorganization	0.0327679	2
GO:0002683	negative regulation of immune system process	0.0329472	2
GO:0055002	striated muscle cell development	0.0330265	2
GO:0046488	phosphatidylinositol metabolic process	0.0333354	2
GO:0002478	antigen processing and presentation of exogenous peptide antigen	0.0335716	2
GO:0010921	regulation of phosphatase activity	0.0335716	2
GO:0060401	cytosolic calcium ion transport	0.0335716	2
GO:0002827	positive regulation of T-helper 1 type immune response	0.0335716	2
GO:0010560	positive regulation of glycoprotein biosynthetic process	0.0335716	2
GO:0032816	positive regulation of natural killer cell activation	0.0335716	2
GO:0033194	response to hydroperoxide	0.0335716	2
GO:0034393	positive regulation of smooth muscle cell apoptotic process	0.0335716	2
GO:0042228	interleukin-8 biosynthetic process	0.0335716	2
GO:0042535	positive regulation of tumor necrosis factor biosynthetic process	0.0335716	2
GO:0043369	CD4-positive or CD8-positive, alpha-beta T cell lineage commitment	0.0335716	2
GO:0043931	ossification involved in bone maturation	0.0335716	2
GO:0046823	negative regulation of nucleocytoplasmic transport	0.0335716	2
GO:0051767	nitric-oxide synthase biosynthetic process	0.0335716	2
GO:0051769	regulation of nitric-oxide synthase biosynthetic process	0.0335716	2
GO:0060039	pericardium development	0.0335716	2
GO:1900017	positive regulation of cytokine production involved in inflammatory response	0.0335716	2
GO:0001959	regulation of cytokine-mediated signaling pathway	0.0335716	2
GO:0006941	striated muscle contraction	0.0335716	2
GO:0044282	small molecule catabolic process	0.0339437	2
GO:0048771	tissue remodeling	0.0340018	2
GO:1903034	regulation of response to wounding	0.0340018	2
GO:0007265	Ras protein signal transduction	0.0340018	2
GO:0009314	response to radiation	0.0340018	2
GO:0010565	regulation of cellular ketone metabolic process	0.0340018	2
GO:0043534	blood vessel endothelial cell migration	0.0340018	2
GO:2001257	regulation of cation channel activity	0.0340018	2
GO:0048015	phosphatidylinositol-mediated signaling	0.0340018	2
GO:0002029	desensitization of G protein-coupled receptor signaling pathway	0.0340018	2
GO:0002438	acute inflammatory response to antigenic stimulus	0.0340018	2
GO:0022401	negative adaptation of signaling pathway	0.0340018	2
GO:0030277	maintenance of gastrointestinal epithelium	0.0340018	2
GO:0030502	negative regulation of bone mineralization	0.0340018	2
GO:0031290	retinal ganglion cell axon guidance	0.0340018	2
GO:0050951	sensory perception of temperature stimulus	0.0340018	2
GO:0071498	cellular response to fluid shear stress	0.0340018	2
GO:0072111	cell proliferation involved in kidney development	0.0340018	2
GO:0090280	positive regulation of calcium ion import	0.0340018	2
GO:0140131	positive regulation of lymphocyte chemotaxis	0.0340018	2
GO:1902307	positive regulation of sodium ion transmembrane transport	0.0340018	2
GO:1902884	positive regulation of response to oxidative stress	0.0340018	2
GO:1904469	positive regulation of tumor necrosis factor secretion	0.0340018	2
GO:2000114	regulation of establishment of cell polarity	0.0340018	2
GO:2000269	regulation of fibroblast apoptotic process	0.0340018	2
GO:2000316	regulation of T-helper 17 type immune response	0.0340018	2
GO:0006979	response to oxidative stress	0.0340018	2
GO:0008217	regulation of blood pressure	0.0340381	2
GO:0030041	actin filament polymerization	0.0340381	2
GO:0043401	steroid hormone mediated signaling pathway	0.0340381	2
GO:0002040	sprouting angiogenesis	0.0343396	2
GO:0042098	T cell proliferation	0.0345576	2
GO:0043409	negative regulation of MAPK cascade	0.0345576	2
GO:0048017	inositol lipid-mediated signaling	0.0345576	2
GO:1903708	positive regulation of hemopoiesis	0.0346908	2
GO:0055001	muscle cell development	0.0346908	2
GO:0001759	organ induction	0.0346908	2
GO:0010155	regulation of proton transport	0.0346908	2
GO:0010226	response to lithium ion	0.0346908	2
GO:0019883	antigen processing and presentation of endogenous antigen	0.0346908	2
GO:0023058	adaptation of signaling pathway	0.0346908	2
GO:0033622	integrin activation	0.0346908	2
GO:0045624	positive regulation of T-helper cell differentiation	0.0346908	2
GO:0046628	positive regulation of insulin receptor signaling pathway	0.0346908	2
GO:0051000	positive regulation of nitric-oxide synthase activity	0.0346908	2
GO:0071359	cellular response to dsRNA	0.0346908	2
GO:0071379	cellular response to prostaglandin stimulus	0.0346908	2
GO:1901522	positive regulation of transcription from RNA polymerase II promoter involved in cellular response to chemical stimulus	0.0346908	2
GO:1905475	regulation of protein localization to membrane	0.0349581	2
GO:0048002	antigen processing and presentation of peptide antigen	0.0356016	2
GO:0010447	response to acidic pH	0.0357705	2
GO:0016338	calcium-independent cell-cell adhesion via plasma membrane cell-adhesion molecules	0.0357705	2
GO:0032717	negative regulation of interleukin-8 production	0.0357705	2
GO:0032799	low-density lipoprotein receptor particle metabolic process	0.0357705	2
GO:0032959	inositol trisphosphate biosynthetic process	0.0357705	2
GO:0034695	response to prostaglandin E	0.0357705	2
GO:0062149	detection of stimulus involved in sensory perception of pain	0.0357705	2
GO:0070977	bone maturation	0.0357705	2
GO:0071467	cellular response to pH	0.0357705	2
GO:0051054	positive regulation of DNA metabolic process	0.0358647	2
GO:0017038	protein import	0.0361652	2
GO:0007219	Notch signaling pathway	0.0363547	2
GO:0051224	negative regulation of protein transport	0.0363547	2
GO:0002429	immune response-activating cell surface receptor signaling pathway	0.0363547	2
GO:0002757	immune response-activating signal transduction	0.0363547	2
GO:2000377	regulation of reactive oxygen species metabolic process	0.0363547	2
GO:0002092	positive regulation of receptor internalization	0.0363547	2
GO:0003181	atrioventricular valve morphogenesis	0.0363547	2
GO:0021871	forebrain regionalization	0.0363547	2
GO:0032878	regulation of establishment or maintenance of cell polarity	0.0363547	2
GO:0034505	tooth mineralization	0.0363547	2
GO:0042104	positive regulation of activated T cell proliferation	0.0363547	2
GO:0044346	fibroblast apoptotic process	0.0363547	2
GO:0050996	positive regulation of lipid catabolic process	0.0363547	2
GO:0071677	positive regulation of mononuclear cell migration	0.0363547	2
GO:0090023	positive regulation of neutrophil chemotaxis	0.0363547	2
GO:1900078	positive regulation of cellular response to insulin stimulus	0.0363547	2
GO:1903020	positive regulation of glycoprotein metabolic process	0.0363547	2
GO:1905564	positive regulation of vascular endothelial cell proliferation	0.0363547	2
GO:2000209	regulation of anoikis	0.0363547	2
GO:2001026	regulation of endothelial cell chemotaxis	0.0363547	2
GO:0071897	DNA biosynthetic process	0.0366437	2
GO:0002221	pattern recognition receptor signaling pathway	0.0368997	2
GO:1904950	negative regulation of establishment of protein localization	0.0368997	2
GO:0007626	locomotory behavior	0.0371983	2
GO:0006109	regulation of carbohydrate metabolic process	0.0372419	2
GO:0002335	mature B cell differentiation	0.0372419	2
GO:0008211	glucocorticoid metabolic process	0.0372419	2
GO:0035235	ionotropic glutamate receptor signaling pathway	0.0372419	2
GO:0043951	negative regulation of cAMP-mediated signaling	0.0372419	2
GO:0045672	positive regulation of osteoclast differentiation	0.0372419	2
GO:0050901	leukocyte tethering or rolling	0.0372419	2
GO:0050927	positive regulation of positive chemotaxis	0.0372419	2
GO:0090025	regulation of monocyte chemotaxis	0.0372419	2
GO:0097186	amelogenesis	0.0372419	2
GO:0034765	regulation of ion transmembrane transport	0.037278	2
GO:0048871	multicellular organismal homeostasis	0.0377629	2
GO:0006612	protein targeting to membrane	0.0377629	2
GO:0007266	Rho protein signal transduction	0.0377629	2
GO:0030278	regulation of ossification	0.0377629	2
GO:0001556	oocyte maturation	0.0377629	2
GO:0002360	T cell lineage commitment	0.0377629	2
GO:0003171	atrioventricular valve development	0.0377629	2
GO:0006700	C21-steroid hormone biosynthetic process	0.0377629	2
GO:0010758	regulation of macrophage chemotaxis	0.0377629	2
GO:0030194	positive regulation of blood coagulation	0.0377629	2
GO:0032957	inositol trisphosphate metabolic process	0.0377629	2
GO:0042481	regulation of odontogenesis	0.0377629	2
GO:0043567	regulation of insulin-like growth factor receptor signaling pathway	0.0377629	2
GO:0048843	negative regulation of axon extension involved in axon guidance	0.0377629	2
GO:0050926	regulation of positive chemotaxis	0.0377629	2
GO:0071624	positive regulation of granulocyte chemotaxis	0.0377629	2
GO:0072539	T-helper 17 cell differentiation	0.0377629	2
GO:1900048	positive regulation of hemostasis	0.0377629	2
GO:1903203	regulation of oxidative stress-induced neuron death	0.0377629	2
GO:1903579	negative regulation of ATP metabolic process	0.0377629	2
GO:1904754	positive regulation of vascular associated smooth muscle cell migration	0.0377629	2
GO:0006006	glucose metabolic process	0.0377982	2
GO:0031396	regulation of protein ubiquitination	0.0377982	2
GO:0071222	cellular response to lipopolysaccharide	0.0380925	2
GO:0002825	regulation of T-helper 1 type immune response	0.0385897	2
GO:0035902	response to immobilization stress	0.0385897	2
GO:0036475	neuron death in response to oxidative stress	0.0385897	2
GO:0043032	positive regulation of macrophage activation	0.0385897	2
GO:0045671	negative regulation of osteoclast differentiation	0.0385897	2
GO:0045932	negative regulation of muscle contraction	0.0385897	2
GO:0046885	regulation of hormone biosynthetic process	0.0385897	2
GO:0048799	animal organ maturation	0.0385897	2
GO:0050820	positive regulation of coagulation	0.0385897	2
GO:0071514	genetic imprinting	0.0385897	2
GO:1901623	regulation of lymphocyte chemotaxis	0.0385897	2
GO:0016051	carbohydrate biosynthetic process	0.0385974	2
GO:0035303	regulation of dephosphorylation	0.038807	2
GO:0051216	cartilage development	0.038807	2
GO:0071229	cellular response to acid chemical	0.038807	2
GO:0007163	establishment or maintenance of cell polarity	0.0391007	2
GO:0002691	regulation of cellular extravasation	0.0394767	2
GO:0010894	negative regulation of steroid biosynthetic process	0.0394767	2
GO:0018146	keratan sulfate biosynthetic process	0.0394767	2
GO:0095500	acetylcholine receptor signaling pathway	0.0394767	2
GO:1902668	negative regulation of axon guidance	0.0394767	2
GO:2000463	positive regulation of excitatory postsynaptic potential	0.0394767	2
GO:0071219	cellular response to molecule of bacterial origin	0.0394767	2
GO:0032869	cellular response to insulin stimulus	0.0404199	2
GO:0010669	epithelial structure maintenance	0.0404199	2
GO:0031116	positive regulation of microtubule polymerization	0.0404199	2
GO:0035025	positive regulation of Rho protein signal transduction	0.0404199	2
GO:0044030	regulation of DNA methylation	0.0404199	2
GO:0050974	detection of mechanical stimulus involved in sensory perception	0.0404199	2
GO:0060914	heart formation	0.0404199	2
GO:0072538	T-helper 17 type immune response	0.0404199	2
GO:1900181	negative regulation of protein localization to nucleus	0.0404199	2
GO:1902624	positive regulation of neutrophil migration	0.0404199	2
GO:0046474	glycerophospholipid biosynthetic process	0.0406895	2
GO:0010001	glial cell differentiation	0.040984	2
GO:0051651	maintenance of location in cell	0.0411706	2
GO:0048762	mesenchymal cell differentiation	0.0411706	2
GO:0035066	positive regulation of histone acetylation	0.0411706	2
GO:0043372	positive regulation of CD4-positive, alpha-beta T cell differentiation	0.0411706	2
GO:0045939	negative regulation of steroid metabolic process	0.0411706	2
GO:0046320	regulation of fatty acid oxidation	0.0411706	2
GO:0046640	regulation of alpha-beta T cell proliferation	0.0411706	2
GO:0070168	negative regulation of biomineral tissue development	0.0411706	2
GO:0090022	regulation of neutrophil chemotaxis	0.0411706	2
GO:0110150	negative regulation of biomineralization	0.0411706	2
GO:1905144	response to acetylcholine	0.0411706	2
GO:1905145	cellular response to acetylcholine	0.0411706	2
GO:0043903	regulation of interspecies interactions between organisms	0.0417694	2
GO:0010543	regulation of platelet activation	0.0419843	2
GO:0032770	positive regulation of monooxygenase activity	0.0419843	2
GO:0034694	response to prostaglandin	0.0419843	2
GO:0035767	endothelial cell chemotaxis	0.0419843	2
GO:0043457	regulation of cellular respiration	0.0419843	2
GO:0048710	regulation of astrocyte differentiation	0.0419843	2
GO:0050849	negative regulation of calcium-mediated signaling	0.0419843	2
GO:0060292	long-term synaptic depression	0.0419843	2
GO:1902230	negative regulation of intrinsic apoptotic signaling pathway in response to DNA damage	0.0419843	2
GO:1902895	positive regulation of pri-miRNA transcription by RNA polymerase II	0.0419843	2
GO:2000406	positive regulation of T cell migration	0.0419843	2
GO:0007160	cell-matrix adhesion	0.042257	2
GO:0032814	regulation of natural killer cell activation	0.0428635	2
GO:0038128	ERBB2 signaling pathway	0.0428635	2
GO:0051968	positive regulation of synaptic transmission, glutamatergic	0.0428635	2
GO:0055094	response to lipoprotein particle	0.0428635	2
GO:0060317	cardiac epithelial to mesenchymal transition	0.0428635	2
GO:0061311	cell surface receptor signaling pathway involved in heart development	0.0428635	2
GO:1900745	positive regulation of p38MAPK cascade	0.0428635	2
GO:1904467	regulation of tumor necrosis factor secretion	0.0428635	2
GO:2000778	positive regulation of interleukin-6 secretion	0.0428635	2
GO:0001894	tissue homeostasis	0.0431213	2
GO:0010594	regulation of endothelial cell migration	0.0431213	2
GO:2001234	negative regulation of apoptotic signaling pathway	0.0432529	2
GO:1903320	regulation of protein modification by small protein conjugation or removal	0.0432529	2
GO:0002888	positive regulation of myeloid leukocyte mediated immunity	0.0432529	2
GO:0014072	response to isoquinoline alkaloid	0.0432529	2
GO:0016242	negative regulation of macroautophagy	0.0432529	2
GO:0019934	cGMP-mediated signaling	0.0432529	2
GO:0030513	positive regulation of BMP signaling pathway	0.0432529	2
GO:0030851	granulocyte differentiation	0.0432529	2
GO:0031112	positive regulation of microtubule polymerization or depolymerization	0.0432529	2
GO:0035774	positive regulation of insulin secretion involved in cellular response to glucose stimulus	0.0432529	2
GO:0042339	keratan sulfate metabolic process	0.0432529	2
GO:0042755	eating behavior	0.0432529	2
GO:0043278	response to morphine	0.0432529	2
GO:0046633	alpha-beta T cell proliferation	0.0432529	2
GO:0050718	positive regulation of interleukin-1 beta secretion	0.0432529	2
GO:0061036	positive regulation of cartilage development	0.0432529	2
[truncated: 1,609 more rows]

## Sheet: Table S5
Table S5. GO analysis of branch point 3
ID	Description	qvalue	Gene cluster
GO:0002218	activation of innate immune response	1.70807e-09	1
GO:0045089	positive regulation of innate immune response	7.43075e-08	1
GO:0038095	Fc-epsilon receptor signaling pathway	9.49528e-08	1
GO:0038093	Fc receptor signaling pathway	1.32108e-07	1
GO:0002833	positive regulation of response to biotic stimulus	1.49459e-07	1
GO:0002223	stimulatory C-type lectin receptor signaling pathway	7.44113e-07	1
GO:0002220	innate immune response activating cell surface receptor signaling pathway	7.44113e-07	1
GO:0045088	regulation of innate immune response	7.44113e-07	1
GO:0002758	innate immune response-activating signal transduction	7.44113e-07	1
GO:0038061	NIK/NF-kappaB signaling	1.25119e-06	1
GO:0050852	T cell receptor signaling pathway	2.68604e-06	1
GO:0002429	immune response-activating cell surface receptor signaling pathway	4.50685e-06	1
GO:0002757	immune response-activating signal transduction	4.50685e-06	1
GO:0031349	positive regulation of defense response	4.81807e-06	1
GO:1903037	regulation of leukocyte cell-cell adhesion	5.39119e-06	1
GO:0002831	regulation of response to biotic stimulus	6.06648e-06	1
GO:0034612	response to tumor necrosis factor	6.06648e-06	1
GO:0050863	regulation of T cell activation	6.08205e-06	1
GO:0043122	regulation of I-kappaB kinase/NF-kappaB signaling	6.15149e-06	1
GO:0007159	leukocyte cell-cell adhesion	1.05357e-05	1
GO:0043123	positive regulation of I-kappaB kinase/NF-kappaB signaling	1.05357e-05	1
GO:0007249	I-kappaB kinase/NF-kappaB signaling	1.55819e-05	1
GO:0042110	T cell activation	1.96778e-05	1
GO:0071356	cellular response to tumor necrosis factor	2.76689e-05	1
GO:0051249	regulation of lymphocyte activation	2.80728e-05	1
GO:1903039	positive regulation of leukocyte cell-cell adhesion	3.23327e-05	1
GO:0022407	regulation of cell-cell adhesion	3.95336e-05	1
GO:0050851	antigen receptor-mediated signaling pathway	4.71589e-05	1
GO:0052548	regulation of endopeptidase activity	6.09017e-05	1
GO:0033209	tumor necrosis factor-mediated signaling pathway	6.15769e-05	1
GO:0071902	positive regulation of protein serine/threonine kinase activity	6.73705e-05	1
GO:0022409	positive regulation of cell-cell adhesion	8.52884e-05	1
GO:0043406	positive regulation of MAP kinase activity	9.0232e-05	1
GO:0052547	regulation of peptidase activity	9.03143e-05	1
GO:1903706	regulation of hemopoiesis	0.000136524	1
GO:0043620	regulation of DNA-templated transcription in response to stress	0.000154695	1
GO:0050870	positive regulation of T cell activation	0.000176684	1
GO:0050670	regulation of lymphocyte proliferation	0.000204453	1
GO:0070482	response to oxygen levels	0.000204453	1
GO:0032944	regulation of mononuclear cell proliferation	0.000204453	1
GO:0043281	regulation of cysteine-type endopeptidase activity involved in apoptotic process	0.000240118	1
GO:0070663	regulation of leukocyte proliferation	0.000288981	1
GO:0097191	extrinsic apoptotic signaling pathway	0.000294198	1
GO:0031098	stress-activated protein kinase signaling cascade	0.000294198	1
GO:0001776	leukocyte homeostasis	0.000303324	1
GO:0032496	response to lipopolysaccharide	0.000386373	1
GO:0042129	regulation of T cell proliferation	0.000386373	1
GO:0032147	activation of protein kinase activity	0.000395823	1
GO:2000116	regulation of cysteine-type endopeptidase activity	0.000395823	1
GO:0051251	positive regulation of lymphocyte activation	0.000395823	1
GO:0032680	regulation of tumor necrosis factor production	0.000405971	1
GO:0043405	regulation of MAP kinase activity	0.000405971	1
GO:0032640	tumor necrosis factor production	0.00042057	1
GO:1903555	regulation of tumor necrosis factor superfamily cytokine production	0.00042057	1
GO:0002474	antigen processing and presentation of peptide antigen via MHC class I	0.00042057	1
GO:0048872	homeostasis of number of cells	0.00042057	1
GO:0002237	response to molecule of bacterial origin	0.00042057	1
GO:0071706	tumor necrosis factor superfamily cytokine production	0.00047691	1
GO:0070498	interleukin-1-mediated signaling pathway	0.000482646	1
GO:0001666	response to hypoxia	0.000554106	1
GO:0051091	positive regulation of DNA-binding transcription factor activity	0.00056661	1
GO:0010038	response to metal ion	0.000569089	1
GO:0001936	regulation of endothelial cell proliferation	0.00057097	1
GO:0032535	regulation of cellular component size	0.000634383	1
GO:0036293	response to decreased oxygen levels	0.000634383	1
GO:0019884	antigen processing and presentation of exogenous antigen	0.000648304	1
GO:0043401	steroid hormone mediated signaling pathway	0.000648304	1
GO:0046651	lymphocyte proliferation	0.000661753	1
GO:0042098	T cell proliferation	0.00066934	1
GO:0032943	mononuclear cell proliferation	0.000673569	1
GO:0001938	positive regulation of endothelial cell proliferation	0.000692194	1
GO:0002696	positive regulation of leukocyte activation	0.000692194	1
GO:0030522	intracellular receptor signaling pathway	0.000702592	1
GO:0006367	transcription initiation from RNA polymerase II promoter	0.000702592	1
GO:0048545	response to steroid hormone	0.000702592	1
GO:1901653	cellular response to peptide	0.000719393	1
GO:0001935	endothelial cell proliferation	0.000739278	1
GO:0050867	positive regulation of cell activation	0.000825252	1
GO:0043618	regulation of transcription from RNA polymerase II promoter in response to stress	0.000902328	1
GO:0002260	lymphocyte homeostasis	0.000931644	1
GO:0045785	positive regulation of cell adhesion	0.000931644	1
GO:0001818	negative regulation of cytokine production	0.00093816	1
GO:0070661	leukocyte proliferation	0.000967053	1
GO:0071222	cellular response to lipopolysaccharide	0.00100482	1
GO:1905564	positive regulation of vascular endothelial cell proliferation	0.00111113	1
GO:0050707	regulation of cytokine secretion	0.00112164	1
GO:0071219	cellular response to molecule of bacterial origin	0.00116842	1
GO:0032869	cellular response to insulin stimulus	0.00128073	1
GO:0071375	cellular response to peptide hormone stimulus	0.00143738	1
GO:0046631	alpha-beta T cell activation	0.00147912	1
GO:0035023	regulation of Rho protein signal transduction	0.00156568	1
GO:0019882	antigen processing and presentation	0.00156746	1
GO:0008286	insulin receptor signaling pathway	0.00156746	1
GO:0009411	response to UV	0.00156746	1
GO:0002479	antigen processing and presentation of exogenous peptide antigen via MHC class I, TAP-dependent	0.00166266	1
GO:1902107	positive regulation of leukocyte differentiation	0.0016948	1
GO:0009755	hormone-mediated signaling pathway	0.00176137	1
GO:0006469	negative regulation of protein kinase activity	0.00182675	1
GO:0071216	cellular response to biotic stimulus	0.00185071	1
GO:0001101	response to acid chemical	0.00189539	1
GO:0042590	antigen processing and presentation of exogenous peptide antigen via MHC class I	0.00189539	1
GO:0043536	positive regulation of blood vessel endothelial cell migration	0.00189539	1
GO:0050663	cytokine secretion	0.00194956	1
GO:0021766	hippocampus development	0.00204826	1
GO:2000778	positive regulation of interleukin-6 secretion	0.00216293	1
GO:2001236	regulation of extrinsic apoptotic signaling pathway	0.00216768	1
GO:0034248	regulation of cellular amide metabolic process	0.00222208	1
GO:0071383	cellular response to steroid hormone stimulus	0.00222208	1
GO:0043154	negative regulation of cysteine-type endopeptidase activity involved in apoptotic process	0.00222981	1
GO:0006352	DNA-templated transcription, initiation	0.00222981	1
GO:0048011	neurotrophin TRK receptor signaling pathway	0.0022453	1
GO:1901532	regulation of hematopoietic progenitor cell differentiation	0.00229188	1
GO:0001942	hair follicle development	0.00237651	1
GO:0033673	negative regulation of kinase activity	0.00248674	1
GO:0022404	molting cycle process	0.00248674	1
GO:0022405	hair cycle process	0.00248674	1
GO:0097194	execution phase of apoptosis	0.00248674	1
GO:0098773	skin epidermis development	0.00248674	1
GO:0032735	positive regulation of interleukin-12 production	0.00250053	1
GO:0021543	pallium development	0.00283541	1
GO:0035710	CD4-positive, alpha-beta T cell activation	0.00283541	1
GO:2000117	negative regulation of cysteine-type endopeptidase activity	0.00283541	1
GO:0050678	regulation of epithelial cell proliferation	0.00283541	1
GO:0046006	regulation of activated T cell proliferation	0.00283541	1
GO:0046634	regulation of alpha-beta T cell activation	0.0029031	1
GO:0032868	response to insulin	0.00310937	1
GO:1902105	regulation of leukocyte differentiation	0.00310937	1
GO:0002478	antigen processing and presentation of exogenous peptide antigen	0.00314188	1
GO:0032755	positive regulation of interleukin-6 production	0.00314188	1
GO:0048010	vascular endothelial growth factor receptor signaling pathway	0.00314188	1
GO:0038179	neurotrophin signaling pathway	0.00314188	1
GO:0043488	regulation of mRNA stability	0.00322298	1
GO:0010950	positive regulation of endopeptidase activity	0.00328287	1
GO:0008361	regulation of cell size	0.00331875	1
GO:0071347	cellular response to interleukin-1	0.00331875	1
GO:0043534	blood vessel endothelial cell migration	0.0033799	1
GO:0048015	phosphatidylinositol-mediated signaling	0.00344181	1
GO:0050798	activated T cell proliferation	0.00346249	1
GO:0043487	regulation of RNA stability	0.00352845	1
GO:0046632	alpha-beta T cell differentiation	0.00352845	1
GO:0048525	negative regulation of viral process	0.00352845	1
GO:0051348	negative regulation of transferase activity	0.00354635	1
GO:0048017	inositol lipid-mediated signaling	0.00354635	1
GO:0031641	regulation of myelination	0.00354635	1
GO:0051403	stress-activated MAPK cascade	0.00354635	1
GO:0046328	regulation of JNK cascade	0.00354635	1
GO:1903708	positive regulation of hemopoiesis	0.00354635	1
GO:2001233	regulation of apoptotic signaling pathway	0.00364329	1
GO:0042063	gliogenesis	0.00370765	1
GO:2001237	negative regulation of extrinsic apoptotic signaling pathway	0.00370765	1
GO:0019216	regulation of lipid metabolic process	0.00378277	1
GO:0048002	antigen processing and presentation of peptide antigen	0.00378277	1
GO:0048511	rhythmic process	0.00397702	1
GO:0018105	peptidyl-serine phosphorylation	0.00424292	1
GO:0021761	limbic system development	0.00428782	1
GO:0032070	regulation of deoxyribonuclease activity	0.00429938	1
GO:0072641	type I interferon secretion	0.00429938	1
GO:0010952	positive regulation of peptidase activity	0.00439549	1
GO:0006417	regulation of translation	0.00439549	1
GO:0061013	regulation of mRNA catabolic process	0.00453907	1
GO:0042303	molting cycle	0.00453907	1
GO:0042633	hair cycle	0.00453907	1
GO:0062012	regulation of small molecule metabolic process	0.00453907	1
GO:0043200	response to amino acid	0.00453907	1
GO:0008038	neuron recognition	0.00453907	1
GO:0072604	interleukin-6 secretion	0.00453907	1
GO:0101023	vascular endothelial cell proliferation	0.00453907	1
GO:1905562	regulation of vascular endothelial cell proliferation	0.00453907	1
GO:0051090	regulation of DNA-binding transcription factor activity	0.00462137	1
GO:0000209	protein polyubiquitination	0.0046495	1
GO:0007266	Rho protein signal transduction	0.00465629	1
GO:0050673	epithelial cell proliferation	0.00466687	1
GO:0035094	response to nicotine	0.00468428	1
GO:0070106	interleukin-27-mediated signaling pathway	0.00471355	1
GO:0043434	response to peptide hormone	0.00471355	1
GO:0009416	response to light stimulus	0.00480358	1
GO:0050679	positive regulation of epithelial cell proliferation	0.00480769	1
GO:0070534	protein K63-linked ubiquitination	0.00483188	1
GO:0070555	response to interleukin-1	0.00485933	1
GO:0050792	regulation of viral process	0.00493883	1
GO:0071229	cellular response to acid chemical	0.00501921	1
GO:0007173	epidermal growth factor receptor signaling pathway	0.00508505	1
GO:0018209	peptidyl-serine modification	0.00523432	1
GO:0032653	regulation of interleukin-10 production	0.00523432	1
GO:0007265	Ras protein signal transduction	0.00523432	1
GO:0009615	response to virus	0.0052694	1
GO:2001198	regulation of dendritic cell differentiation	0.00527151	1
GO:0007254	JNK cascade	0.00537638	1
GO:0000186	activation of MAPKK activity	0.00540059	1
GO:0032655	regulation of interleukin-12 production	0.00565416	1
GO:0014013	regulation of gliogenesis	0.00565416	1
GO:0010001	glial cell differentiation	0.00572191	1
GO:0032613	interleukin-10 production	0.00587128	1
GO:0061029	eyelid development in camera-type eye	0.00587128	1
GO:0090594	inflammatory response to wounding	0.00587128	1
GO:1901550	regulation of endothelial cell development	0.00587128	1
GO:1902894	negative regulation of pri-miRNA transcription by RNA polymerase II	0.00587128	1
GO:1903140	regulation of establishment of endothelial barrier	0.00587128	1
GO:0001819	positive regulation of cytokine production	0.00596023	1
GO:0043903	regulation of interspecies interactions between organisms	0.00596023	1
GO:0032615	interleukin-12 production	0.00596663	1
GO:0010595	positive regulation of endothelial cell migration	0.00601981	1
GO:1903038	negative regulation of leukocyte cell-cell adhesion	0.00616067	1
GO:0031294	lymphocyte costimulation	0.00616067	1
GO:0071398	cellular response to fatty acid	0.00616067	1
GO:0050671	positive regulation of lymphocyte proliferation	0.00625424	1
GO:0032946	positive regulation of mononuclear cell proliferation	0.00638792	1
GO:0042093	T-helper cell differentiation	0.00638792	1
GO:0072350	tricarboxylic acid metabolic process	0.00647544	1
GO:2001234	negative regulation of apoptotic signaling pathway	0.00665042	1
GO:0070997	neuron death	0.0068372	1
GO:0002294	CD4-positive, alpha-beta T cell differentiation involved in immune response	0.00691799	1
GO:0002287	alpha-beta T cell activation involved in immune response	0.00711526	1
GO:0002293	alpha-beta T cell differentiation involved in immune response	0.00711526	1
GO:0030888	regulation of B cell proliferation	0.00711526	1
GO:2000514	regulation of CD4-positive, alpha-beta T cell activation	0.00711526	1
GO:0034349	glial cell apoptotic process	0.00711526	1
GO:0045898	regulation of RNA polymerase II transcription preinitiation complex assembly	0.00711526	1
GO:1902187	negative regulation of viral release from host cell	0.00711526	1
GO:0032872	regulation of stress-activated MAPK cascade	0.00724942	1
GO:0006521	regulation of cellular amino acid metabolic process	0.00724942	1
GO:0046578	regulation of Ras protein signal transduction	0.00724942	1
GO:0051607	defense response to virus	0.00724942	1
GO:0033135	regulation of peptidyl-serine phosphorylation	0.00724942	1
GO:0045580	regulation of T cell differentiation	0.00724942	1
GO:0050715	positive regulation of cytokine secretion	0.00724942	1
GO:0070665	positive regulation of leukocyte proliferation	0.00724942	1
GO:0070302	regulation of stress-activated protein kinase signaling cascade	0.00724942	1
GO:0045862	positive regulation of proteolysis	0.00724942	1
GO:0030217	T cell differentiation	0.00724942	1
GO:0006879	cellular iron ion homeostasis	0.00724942	1
GO:0046637	regulation of alpha-beta T cell differentiation	0.00724942	1
GO:0034620	cellular response to unfolded protein	0.00724942	1
GO:0046330	positive regulation of JNK cascade	0.00724942	1
GO:0046782	regulation of viral transcription	0.00752722	1
GO:0030889	negative regulation of B cell proliferation	0.00752984	1
GO:0038127	ERBB signaling pathway	0.00754286	1
GO:0006402	mRNA catabolic process	0.00763376	1
GO:0002791	regulation of peptide secretion	0.00767892	1
GO:0046626	regulation of insulin receptor signaling pathway	0.00805693	1
GO:0035264	multicellular organism growth	0.00820743	1
GO:0021537	telencephalon development	0.00820743	1
GO:0035729	cellular response to hepatocyte growth factor stimulus	0.00827029	1
GO:0014065	phosphatidylinositol 3-kinase signaling	0.00853331	1
GO:0002292	T cell differentiation involved in immune response	0.00856822	1
GO:0035924	cellular response to vascular endothelial growth factor stimulus	0.00856822	1
GO:0051092	positive regulation of NF-kappaB transcription factor activity	0.00864087	1
GO:0007252	I-kappaB phosphorylation	0.00900497	1
GO:0032693	negative regulation of interleukin-10 production	0.00900497	1
GO:0035994	response to muscle stretch	0.00900497	1
GO:0032720	negative regulation of tumor necrosis factor production	0.00900497	1
GO:0030900	forebrain development	0.00900497	1
GO:0042176	regulation of protein catabolic process	0.00900497	1
GO:0032675	regulation of interleukin-6 production	0.00900497	1
GO:0034250	positive regulation of cellular amide metabolic process	0.00900497	1
GO:0051057	positive regulation of small GTPase mediated signal transduction	0.00932386	1
GO:1902036	regulation of hematopoietic stem cell differentiation	0.00963113	1
GO:1903556	negative regulation of tumor necrosis factor superfamily cytokine production	0.00963113	1
GO:0035728	response to hepatocyte growth factor	0.00971265	1
GO:0043535	regulation of blood vessel endothelial cell migration	0.00971265	1
GO:0045685	regulation of glial cell differentiation	0.0099051	1
GO:0043367	CD4-positive, alpha-beta T cell differentiation	0.010221	1
GO:1900076	regulation of cellular response to insulin stimulus	0.010221	1
GO:0097709	connective tissue replacement	0.0105272	1
GO:1902993	positive regulation of amyloid precursor protein catabolic process	0.0105272	1
GO:0006401	RNA catabolic process	0.010572	1
GO:0032635	interleukin-6 production	0.010572	1
GO:0035967	cellular response to topologically incorrect protein	0.010572	1
GO:0032481	positive regulation of type I interferon production	0.0111018	1
GO:0061418	regulation of transcription from RNA polymerase II promoter in response to hypoxia	0.0111018	1
GO:1901224	positive regulation of NIK/NF-kappaB signaling	0.0111018	1
GO:0043542	endothelial cell migration	0.0111018	1
GO:1903532	positive regulation of secretion by cell	0.0111362	1
GO:0006622	protein targeting to lysosome	0.0111883	1
GO:0032674	regulation of interleukin-5 production	0.0111883	1
GO:0002244	hematopoietic progenitor cell differentiation	0.0114725	1
GO:0003151	outflow tract morphogenesis	0.0117001	1
GO:0032069	regulation of nuclease activity	0.0119814	1
GO:0032634	interleukin-5 production	0.0119814	1
GO:0032656	regulation of interleukin-13 production	0.0119814	1
GO:0032727	positive regulation of interferon-alpha production	0.0119814	1
GO:0045619	regulation of lymphocyte differentiation	0.0119814	1
GO:0031145	anaphase-promoting complex-dependent catabolic process	0.0122115	1
GO:0033238	regulation of cellular amine metabolic process	0.0122115	1
GO:0055072	iron ion homeostasis	0.0122115	1
GO:0010634	positive regulation of epithelial cell migration	0.0123274	1
GO:0032874	positive regulation of stress-activated MAPK cascade	0.012546	1
GO:0070304	positive regulation of stress-activated protein kinase signaling cascade	0.0126852	1
GO:0007413	axonal fasciculation	0.0126852	1
GO:0106030	neuron projection fasciculation	0.0126852	1
GO:0043161	proteasome-mediated ubiquitin-dependent protein catabolic process	0.0126852	1
GO:0048145	regulation of fibroblast proliferation	0.0127315	1
GO:0060218	hematopoietic stem cell differentiation	0.0127315	1
GO:0002793	positive regulation of peptide secretion	0.0127426	1
GO:0007162	negative regulation of cell adhesion	0.0128904	1
GO:0048144	fibroblast proliferation	0.0130386	1
GO:0006986	response to unfolded protein	0.0131717	1
GO:1903901	negative regulation of viral life cycle	0.0133486	1
GO:0021884	forebrain neuron development	0.0133486	1
GO:0042104	positive regulation of activated T cell proliferation	0.0133486	1
GO:0071677	positive regulation of mononuclear cell migration	0.0133486	1
GO:0090090	negative regulation of canonical Wnt signaling pathway	0.0134695	1
GO:0051047	positive regulation of secretion	0.0134695	1
GO:0032760	positive regulation of tumor necrosis factor production	0.0134695	1
GO:0042058	regulation of epidermal growth factor receptor signaling pathway	0.0134695	1
GO:0070542	response to fatty acid	0.0134695	1
GO:0001933	negative regulation of protein phosphorylation	0.0134695	1
GO:0043254	regulation of protein-containing complex assembly	0.0134695	1
GO:0010565	regulation of cellular ketone metabolic process	0.0136816	1
GO:0022408	negative regulation of cell-cell adhesion	0.0136816	1
GO:0014068	positive regulation of phosphatidylinositol 3-kinase signaling	0.0137077	1
GO:0032616	interleukin-13 production	0.013968	1
GO:0048732	gland development	0.0140229	1
GO:1903557	positive regulation of tumor necrosis factor superfamily cytokine production	0.0140229	1
GO:0002683	negative regulation of immune system process	0.0141035	1
GO:0050804	modulation of chemical synaptic transmission	0.0142186	1
GO:0099177	regulation of trans-synaptic signaling	0.0143343	1
GO:0032651	regulation of interleukin-1 beta production	0.0146764	1
GO:0006309	apoptotic DNA fragmentation	0.0146764	1
GO:0031645	negative regulation of nervous system process	0.0146764	1
GO:0032897	negative regulation of viral transcription	0.0146764	1
GO:0071248	cellular response to metal ion	0.0153909	1
GO:0003148	outflow tract septum morphogenesis	0.0156703	1
GO:0006929	substrate-dependent cell migration	0.0156703	1
GO:0009314	response to radiation	0.0157374	1
GO:0010972	negative regulation of G2/M transition of mitotic cell cycle	0.0157374	1
GO:1901184	regulation of ERBB signaling pathway	0.0157374	1
GO:1901214	regulation of neuron death	0.0163052	1
GO:0003180	aortic valve morphogenesis	0.0163087	1
GO:0032647	regulation of interferon-alpha production	0.0163087	1
GO:0051123	RNA polymerase II preinitiation complex assembly	0.0163087	1
GO:0060260	regulation of transcription initiation from RNA polymerase II promoter	0.0163087	1
GO:0031146	SCF-dependent proteasomal ubiquitin-dependent protein catabolic process	0.0163087	1
GO:0042100	B cell proliferation	0.0163087	1
GO:0042102	positive regulation of T cell proliferation	0.0163087	1
GO:0010389	regulation of G2/M transition of mitotic cell cycle	0.0171083	1
GO:0035025	positive regulation of Rho protein signal transduction	0.0172658	1
GO:0044550	secondary metabolite biosynthetic process	0.0172658	1
GO:0002221	pattern recognition receptor signaling pathway	0.0172658	1
GO:0007568	aging	0.0174755	1
GO:0046890	regulation of lipid biosynthetic process	0.0174755	1
GO:0035966	response to topologically incorrect protein	0.0177382	1
GO:1903311	regulation of mRNA metabolic process	0.0180176	1
GO:0001782	B cell homeostasis	0.0180176	1
GO:0032607	interferon-alpha production	0.0180176	1
GO:0048384	retinoic acid receptor signaling pathway	0.0180176	1
GO:0050869	negative regulation of B cell activation	0.0180176	1
GO:0042326	negative regulation of phosphorylation	0.0182394	1
GO:0032611	interleukin-1 beta production	0.0185843	1
GO:0050708	regulation of protein secretion	0.0188925	1
GO:0000079	regulation of cyclin-dependent protein serine/threonine kinase activity	0.0188925	1
GO:0045742	positive regulation of epidermal growth factor receptor signaling pathway	0.0188925	1
GO:1902186	regulation of viral release from host cell	0.0188925	1
GO:0050769	positive regulation of neurogenesis	0.0190211	1
GO:0071214	cellular response to abiotic stimulus	0.0190211	1
GO:0104004	cellular response to environmental stimulus	0.0190211	1
GO:0032652	regulation of interleukin-1 production	0.0191898	1
GO:0010498	proteasomal protein catabolic process	0.0194218	1
GO:0071456	cellular response to hypoxia	0.0194218	1
GO:0071887	leukocyte apoptotic process	0.0195492	1
GO:0007623	circadian rhythm	0.0195551	1
GO:0003176	aortic valve development	0.0195551	1
GO:0045907	positive regulation of vasoconstriction	0.0195551	1
GO:0007596	blood coagulation	0.0197479	1
GO:0033138	positive regulation of peptidyl-serine phosphorylation	0.0197479	1
GO:1902750	negative regulation of cell cycle G2/M phase transition	0.0197479	1
GO:0009612	response to mechanical stimulus	0.0199304	1
GO:0030178	negative regulation of Wnt signaling pathway	0.0199304	1
GO:0051056	regulation of small GTPase mediated signal transduction	0.0200023	1
GO:0002286	T cell activation involved in immune response	0.0200023	1
GO:1904029	regulation of cyclin-dependent protein kinase activity	0.0200023	1
GO:0010039	response to iron ion	0.0202155	1
GO:1901186	positive regulation of ERBB signaling pathway	0.0202155	1
GO:0007599	hemostasis	0.0205069	1
GO:1902749	regulation of cell cycle G2/M phase transition	0.0205566	1
GO:0050817	coagulation	0.0206484	1
GO:0060071	Wnt signaling pathway, planar cell polarity pathway	0.020733	1
GO:0070374	positive regulation of ERK1 and ERK2 cascade	0.0209833	1
GO:0071241	cellular response to inorganic substance	0.0209833	1
GO:0000737	DNA catabolic process, endonucleolytic	0.0209833	1
GO:0006099	tricarboxylic acid cycle	0.0209833	1
GO:0046916	cellular transition metal ion homeostasis	0.0213702	1
GO:0090175	regulation of establishment of planar polarity	0.0213702	1
GO:0036294	cellular response to decreased oxygen levels	0.0213702	1
GO:0050920	regulation of chemotaxis	0.0213702	1
GO:0019076	viral release from host cell	0.0215296	1
GO:0030262	apoptotic nuclear changes	0.0215296	1
GO:0032689	negative regulation of interferon-gamma production	0.0215296	1
GO:0033363	secretory granule organization	0.0215296	1
GO:0035890	exit from host	0.0215296	1
GO:0035891	exit from host cell	0.0215296	1
GO:1902991	regulation of amyloid precursor protein catabolic process	0.0215296	1
GO:1990774	tumor necrosis factor secretion	0.0215296	1
GO:0050900	leukocyte migration	0.0218855	1
GO:0050868	negative regulation of T cell activation	0.0218855	1
GO:0010631	epithelial cell migration	0.0221002	1
GO:0030098	lymphocyte differentiation	0.0222607	1
GO:0032609	interferon-gamma production	0.0222607	1
GO:0046627	negative regulation of insulin receptor signaling pathway	0.0224055	1
GO:0090132	epithelium migration	0.0226615	1
GO:0032612	interleukin-1 production	0.0231708	1
GO:0006921	cellular component disassembly involved in execution phase of apoptosis	0.0231708	1
GO:0014037	Schwann cell differentiation	0.0231708	1
GO:0043029	T cell homeostasis	0.0231708	1
GO:0071276	cellular response to cadmium ion	0.0231708	1
GO:1905314	semi-lunar valve development	0.0231708	1
GO:2000142	regulation of DNA-templated transcription, initiation	0.0231708	1
GO:2000736	regulation of stem cell differentiation	0.0233428	1
GO:0090130	tissue migration	0.0237503	1
GO:1901222	regulation of NIK/NF-kappaB signaling	0.0237845	1
GO:0010594	regulation of endothelial cell migration	0.0239935	1
GO:0050892	intestinal absorption	0.0239935	1
GO:1900077	negative regulation of cellular response to insulin stimulus	0.0239935	1
GO:1903523	negative regulation of blood circulation	0.0239935	1
GO:0048713	regulation of oligodendrocyte differentiation	0.0251759	1
GO:0006909	phagocytosis	0.0255519	1
GO:0071453	cellular response to oxygen levels	0.0255864	1
GO:0030968	endoplasmic reticulum unfolded protein response	0.0255864	1
GO:0006623	protein targeting to vacuole	0.0260677	1
GO:0051281	positive regulation of release of sequestered calcium ion into cytosol	0.0260677	1
GO:0061462	protein localization to lysosome	0.0260677	1
GO:0001736	establishment of planar polarity	0.0269621	1
GO:0007164	establishment of tissue polarity	0.0269621	1
GO:0014066	regulation of phosphatidylinositol 3-kinase signaling	0.0269621	1
GO:0006308	DNA catabolic process	0.0269621	1
GO:0061028	establishment of endothelial barrier	0.0269621	1
GO:1902893	regulation of pri-miRNA transcription by RNA polymerase II	0.0269621	1
GO:0032479	regulation of type I interferon production	0.027916	1
GO:0097028	dendritic cell differentiation	0.0281184	1
GO:0035270	endocrine system development	0.028326	1
GO:0045727	positive regulation of translation	0.028326	1
GO:0032606	type I interferon production	0.0288712	1
GO:0045687	positive regulation of glial cell differentiation	0.0290215	1
GO:0060612	adipose tissue development	0.0290215	1
GO:0071364	cellular response to epidermal growth factor stimulus	0.0290215	1
GO:0042180	cellular ketone metabolic process	0.0290856	1
GO:0003206	cardiac chamber morphogenesis	0.0290856	1
GO:0044106	cellular amine metabolic process	0.0290856	1
GO:0000086	G2/M transition of mitotic cell cycle	0.0293294	1
GO:0030518	intracellular steroid hormone receptor signaling pathway	0.0295682	1
GO:1901991	negative regulation of mitotic cell cycle phase transition	0.0296025	1
GO:0042987	amyloid precursor protein catabolic process	0.029724	1
GO:0045601	regulation of endothelial cell differentiation	0.029724	1
GO:0070897	transcription preinitiation complex assembly	0.029724	1
GO:0010951	negative regulation of endopeptidase activity	0.0301522	1
GO:0003158	endothelium development	0.0302028	1
GO:0042552	myelination	0.0302028	1
GO:0043280	positive regulation of cysteine-type endopeptidase activity involved in apoptotic process	0.0302028	1
GO:0045598	regulation of fat cell differentiation	0.0302028	1
GO:1900271	regulation of long-term synaptic potentiation	0.0306266	1
GO:0055076	transition metal ion homeostasis	0.030691	1
GO:0010959	regulation of metal ion transport	0.0307045	1
GO:2000027	regulation of animal organ morphogenesis	0.030849	1
GO:0007272	ensheathment of neurons	0.0310453	1
GO:0008366	axon ensheathment	0.0310453	1
GO:0043277	apoptotic cell clearance	0.0313927	1
GO:0050919	negative chemotaxis	0.0313927	1
GO:0071675	regulation of mononuclear cell migration	0.0313927	1
GO:0035722	interleukin-12-mediated signaling pathway	0.0322534	1
GO:0043370	regulation of CD4-positive, alpha-beta T cell differentiation	0.0322534	1
GO:0046638	positive regulation of alpha-beta T cell differentiation	0.0322534	1
GO:0061383	trabecula morphogenesis	0.0322534	1
GO:0061614	pri-miRNA transcription by RNA polymerase II	0.0322534	1
GO:0070849	response to epidermal growth factor	0.0322534	1
GO:0031644	regulation of nervous system process	0.0322534	1
GO:0003007	heart morphogenesis	0.0324742	1
GO:0009308	amine metabolic process	0.0327524	1
GO:0002433	immune response-regulating cell surface receptor signaling pathway involved in phagocytosis	0.0331282	1
GO:0038096	Fc-gamma receptor signaling pathway involved in phagocytosis	0.0331282	1
GO:0007528	neuromuscular junction development	0.0331282	1
GO:0060324	face development	0.0331282	1
GO:0010466	negative regulation of peptidase activity	0.0333364	1
GO:0001738	morphogenesis of a polarized epithelium	0.03396	1
GO:0050709	negative regulation of protein secretion	0.03396	1
GO:0021879	forebrain neuron differentiation	0.03396	1
GO:0032757	positive regulation of interleukin-8 production	0.03396	1
GO:0071349	cellular response to interleukin-12	0.03396	1
GO:1990090	cellular response to nerve growth factor stimulus	0.03396	1
GO:0038094	Fc-gamma receptor signaling pathway	0.034488	1
GO:0044839	cell cycle G2/M phase transition	0.0345022	1
GO:1901988	negative regulation of cell cycle phase transition	0.0348539	1
GO:0006606	protein import into nucleus	0.0348539	1
GO:0030879	mammary gland development	0.0348539	1
GO:0070671	response to interleukin-12	0.0348624	1
GO:0050714	positive regulation of protein secretion	0.0350195	1
GO:0030099	myeloid cell differentiation	0.035506	1
GO:0002431	Fc receptor mediated stimulatory signaling pathway	0.0358383	1
GO:0048146	positive regulation of fibroblast proliferation	0.0358383	1
GO:0072666	establishment of protein localization to vacuole	0.0358383	1
GO:0043588	skin development	0.0361772	1
GO:0045834	positive regulation of lipid metabolic process	0.0361772	1
GO:0051250	negative regulation of lymphocyte activation	0.0361772	1
GO:0061448	connective tissue development	0.0365207	1
GO:0002262	myeloid cell homeostasis	0.0365207	1
GO:0090263	positive regulation of canonical Wnt signaling pathway	0.0365207	1
GO:0003179	heart valve morphogenesis	0.0365207	1
GO:0032731	positive regulation of interleukin-1 beta production	0.0365207	1
GO:1990089	response to nerve growth factor	0.0365207	1
GO:0002792	negative regulation of peptide secretion	0.0369933	1
GO:0007411	axon guidance	0.0374405	1
GO:1903900	regulation of viral life cycle	0.0374405	1
GO:2001056	positive regulation of cysteine-type endopeptidase activity	0.0374405	1
GO:0097485	neuron projection guidance	0.0377256	1
GO:0035567	non-canonical Wnt signaling pathway	0.0379644	1
GO:0010524	positive regulation of calcium ion transport into cytosol	0.0386254	1
GO:0050994	regulation of lipid catabolic process	0.0386254	1
GO:0030168	platelet activation	0.0397866	1
GO:0031295	T cell costimulation	0.0411477	1
GO:0046148	pigment biosynthetic process	0.0411477	1
GO:0060828	regulation of canonical Wnt signaling pathway	0.0413941	1
GO:0043271	negative regulation of ion transport	0.0422788	1
GO:0048008	platelet-derived growth factor receptor signaling pathway	0.0423045	1
GO:0097193	intrinsic apoptotic signaling pathway	0.0426026	1
GO:1901990	regulation of mitotic cell cycle phase transition	0.0432162	1
GO:0010632	regulation of epithelial cell migration	0.0432162	1
GO:0019229	regulation of vasoconstriction	0.0432162	1
GO:0031663	lipopolysaccharide-mediated signaling pathway	0.0432162	1
GO:0032722	positive regulation of chemokine production	0.0432162	1
GO:0002819	regulation of adaptive immune response	0.0437685	1
GO:0001885	endothelial cell development	0.0441268	1
GO:0021872	forebrain generation of neurons	0.0441268	1
GO:0030521	androgen receptor signaling pathway	0.0441268	1
GO:0032732	positive regulation of interleukin-1 production	0.0441268	1
GO:0042130	negative regulation of T cell proliferation	0.0441268	1
GO:0030833	regulation of actin filament polymerization	0.0447132	1
GO:0051170	import into nucleus	0.0452069	1
GO:0033013	tetrapyrrole metabolic process	0.0452069	1
GO:0051851	modulation by host of symbiont process	0.0452069	1
GO:0003170	heart valve development	0.0464882	1
GO:2001242	regulation of intrinsic apoptotic signaling pathway	0.0464882	1
GO:0070372	regulation of ERK1 and ERK2 cascade	0.0465628	1
GO:0032922	circadian regulation of gene expression	0.047553	1
GO:0046635	positive regulation of alpha-beta T cell activation	0.047553	1
GO:0046824	positive regulation of nucleocytoplasmic transport	0.047553	1
GO:0001667	ameboidal-type cell migration	0.0486779	1
GO:0042982	amyloid precursor protein metabolic process	0.0487345	1
GO:0046686	response to cadmium ion	0.0487345	1
GO:0051346	negative regulation of hydrolase activity	0.0488127	1
GO:0008544	epidermis development	0.0491298	1
GO:0030032	lamellipodium assembly	0.0496456	1
GO:0045600	positive regulation of fat cell differentiation	0.0496456	1
GO:0046579	positive regulation of Ras protein signal transduction	0.0496456	1
GO:0050922	negative regulation of chemotaxis	0.0496456	1
GO:0003205	cardiac chamber development	0.0496572	1
GO:0016241	regulation of macroautophagy	0.0496572	1
GO:0060485	mesenchyme development	1.42313e-06	2
GO:0048762	mesenchymal cell differentiation	1.66492e-06	2
GO:0014032	neural crest cell development	1.4301e-05	2
GO:0014031	mesenchymal cell development	1.4301e-05	2
GO:0048864	stem cell development	1.4301e-05	2
GO:0014033	neural crest cell differentiation	1.68104e-05	2
GO:0001755	neural crest cell migration	4.68056e-05	2
GO:0048640	negative regulation of developmental growth	4.90421e-05	2
GO:0048843	negative regulation of axon extension involved in axon guidance	5.89015e-05	2
GO:0050922	negative regulation of chemotaxis	5.89015e-05	2
GO:1902668	negative regulation of axon guidance	6.81888e-05	2
GO:0048841	regulation of axon extension involved in axon guidance	0.000108992	2
GO:0033002	muscle cell proliferation	0.000148787	2
GO:0048638	regulation of developmental growth	0.000148787	2
GO:0048846	axon extension involved in axon guidance	0.000148787	2
GO:1902284	neuron projection extension involved in neuron projection guidance	0.000148787	2
GO:0030501	positive regulation of bone mineralization	0.00017377	2
GO:0071526	semaphorin-plexin signaling pathway	0.000182023	2
GO:1902893	regulation of pri-miRNA transcription by RNA polymerase II	0.000190742	2
GO:0030517	negative regulation of axon extension	0.000197317	2
GO:0048660	regulation of smooth muscle cell proliferation	0.000197317	2
GO:0048659	smooth muscle cell proliferation	0.000201595	2
GO:1902667	regulation of axon guidance	0.000210082	2
GO:0050919	negative chemotaxis	0.000233871	2
GO:0061614	pri-miRNA transcription by RNA polymerase II	0.000233871	2
GO:0070169	positive regulation of biomineral tissue development	0.000233871	2
GO:0110151	positive regulation of biomineralization	0.000233871	2
GO:0090100	positive regulation of transmembrane receptor protein serine/threonine kinase signaling pathway	0.000235808	2
GO:0010862	positive regulation of pathway-restricted SMAD protein phosphorylation	0.00023711	2
GO:0031295	T cell costimulation	0.000426468	2
GO:0031294	lymphocyte costimulation	0.000443061	2
GO:0050920	regulation of chemotaxis	0.000541987	2
GO:0060393	regulation of pathway-restricted SMAD protein phosphorylation	0.000582521	2
GO:0045669	positive regulation of osteoblast differentiation	0.000641655	2
GO:0060389	pathway-restricted SMAD protein phosphorylation	0.000663002	2
GO:0007178	transmembrane receptor protein serine/threonine kinase signaling pathway	0.000707601	2
GO:0050771	negative regulation of axonogenesis	0.000795077	2
GO:0060395	SMAD protein signal transduction	0.000819597	2
GO:0045926	negative regulation of growth	0.000941557	2
GO:0071560	cellular response to transforming growth factor beta stimulus	0.000941557	2
GO:0016202	regulation of striated muscle tissue development	0.0010026	2
GO:0071559	response to transforming growth factor beta	0.0010026	2
GO:0030500	regulation of bone mineralization	0.0010026	2
GO:0048863	stem cell differentiation	0.00101516	2
GO:1901861	regulation of muscle tissue development	0.00101516	2
GO:0048634	regulation of muscle organ development	0.0010241	2
GO:0030509	BMP signaling pathway	0.00103339	2
GO:0060914	heart formation	0.00120859	2
GO:0045445	myoblast differentiation	0.00130432	2
GO:0007411	axon guidance	0.00131701	2
GO:0097485	neuron projection guidance	0.00131701	2
GO:0071772	response to BMP	0.00131701	2
GO:0071773	cellular response to BMP stimulus	0.00131701	2
GO:1902895	positive regulation of pri-miRNA transcription by RNA polymerase II	0.00131701	2
GO:0061311	cell surface receptor signaling pathway involved in heart development	0.00142437	2
GO:0042475	odontogenesis of dentin-containing tooth	0.00146893	2
GO:0045778	positive regulation of ossification	0.00146893	2
GO:0050768	negative regulation of neurogenesis	0.00165352	2
GO:0070167	regulation of biomineral tissue development	0.00165352	2
GO:0110149	regulation of biomineralization	0.00165352	2
GO:0030516	regulation of axon extension	0.00176537	2
GO:0010771	negative regulation of cell morphogenesis involved in differentiation	0.00180835	2
GO:0031345	negative regulation of cell projection organization	0.0018127	2
GO:0048661	positive regulation of smooth muscle cell proliferation	0.00204957	2
GO:0051961	negative regulation of nervous system development	0.00216747	2
GO:0021983	pituitary gland development	0.0027003	2
GO:0061387	regulation of extent of cell growth	0.00272391	2
GO:0003197	endocardial cushion development	0.00296952	2
GO:0010463	mesenchymal cell proliferation	0.00296952	2
GO:0030282	bone mineralization	0.00299191	2
GO:0010721	negative regulation of cell development	0.00314873	2
GO:0048675	axon extension	0.0036219	2
GO:0045665	negative regulation of neuron differentiation	0.0036219	2
GO:0009743	response to carbohydrate	0.00395557	2
GO:0010718	positive regulation of epithelial to mesenchymal transition	0.00400147	2
GO:0045667	regulation of osteoblast differentiation	0.00401386	2
GO:0042989	sequestering of actin monomers	0.00401386	2
GO:0060033	anatomical structure regression	0.00401386	2
GO:0060560	developmental growth involved in morphogenesis	0.00409214	2
GO:0032535	regulation of cellular component size	0.00413722	2
GO:0003179	heart valve morphogenesis	0.00416328	2
GO:0090092	regulation of transmembrane receptor protein serine/threonine kinase signaling pathway	0.00442378	2
GO:0042476	odontogenesis	0.00442378	2
GO:0040013	negative regulation of locomotion	0.00460864	2
GO:0007498	mesoderm development	0.00469381	2
GO:0051271	negative regulation of cellular component movement	0.00469381	2
GO:0071383	cellular response to steroid hormone stimulus	0.00476035	2
GO:0060391	positive regulation of SMAD protein signal transduction	0.00520166	2
GO:0001837	epithelial to mesenchymal transition	0.0053007	2
GO:0045843	negative regulation of striated muscle tissue development	0.00544569	2
GO:0032102	negative regulation of response to external stimulus	0.00551113	2
GO:0022407	regulation of cell-cell adhesion	0.00553785	2
GO:0048635	negative regulation of muscle organ development	0.00553785	2
GO:0021978	telencephalon regionalization	0.00569186	2
GO:0003170	heart valve development	0.00569186	2
GO:1901862	negative regulation of muscle tissue development	0.00589189	2
GO:0007517	muscle organ development	0.00589189	2
GO:0048645	animal organ formation	0.0063546	2
GO:0042487	regulation of odontogenesis of dentin-containing tooth	0.00635511	2
GO:0010977	negative regulation of neuron projection development	0.006678	2
GO:2001236	regulation of extrinsic apoptotic signaling pathway	0.006678	2
GO:0003128	heart field specification	0.00710599	2
GO:0031214	biomineral tissue development	0.00783373	2
GO:0110148	biomineralization	0.00783373	2
GO:1990138	neuron projection extension	0.00868743	2
GO:0021536	diencephalon development	0.00934313	2
GO:1903037	regulation of leukocyte cell-cell adhesion	0.00974341	2
GO:0001667	ameboidal-type cell migration	0.00988452	2
GO:0031016	pancreas development	0.0101839	2
GO:0007409	axonogenesis	0.0103751	2
GO:0008361	regulation of cell size	0.0104074	2
GO:0001710	mesodermal cell fate commitment	0.0104734	2
GO:0050863	regulation of T cell activation	0.0106617	2
GO:0043401	steroid hormone mediated signaling pathway	0.0107781	2
GO:0050770	regulation of axonogenesis	0.0109036	2
GO:0030308	negative regulation of cell growth	0.0114804	2
GO:0036120	cellular response to platelet-derived growth factor stimulus	0.0119249	2
GO:0072111	cell proliferation involved in kidney development	0.0119249	2
GO:2000269	regulation of fibroblast apoptotic process	0.0119249	2
GO:2001014	regulation of skeletal muscle cell differentiation	0.0119249	2
GO:0046677	response to antibiotic	0.0119249	2
GO:0014068	positive regulation of phosphatidylinositol 3-kinase signaling	0.0123987	2
GO:0032147	activation of protein kinase activity	0.0123987	2
GO:0048644	muscle organ morphogenesis	0.0123987	2
GO:0001759	organ induction	0.0123987	2
GO:0036119	response to platelet-derived growth factor	0.0123987	2
GO:0060390	regulation of SMAD protein signal transduction	0.0123987	2
GO:0010975	regulation of neuron projection development	0.0123987	2
GO:0009749	response to glucose	0.0126817	2
GO:0007159	leukocyte cell-cell adhesion	0.0126817	2
GO:0010717	regulation of epithelial to mesenchymal transition	0.0128183	2
GO:0007179	transforming growth factor beta receptor signaling pathway	0.0129426	2
GO:0009746	response to hexose	0.0134695	2
GO:0050870	positive regulation of T cell activation	0.0134695	2
GO:0030278	regulation of ossification	0.0135145	2
GO:0032092	positive regulation of protein binding	0.0135145	2
GO:0003181	atrioventricular valve morphogenesis	0.0135145	2
GO:0021871	forebrain regionalization	0.0135145	2
GO:0044346	fibroblast apoptotic process	0.0135145	2
GO:0070997	neuron death	0.0135654	2
GO:0050679	positive regulation of epithelial cell proliferation	0.0137545	2
GO:0034284	response to monosaccharide	0.0139019	2
GO:1901215	negative regulation of neuron death	0.0140502	2
GO:0045662	negative regulation of myoblast differentiation	0.0141574	2
GO:0003171	atrioventricular valve development	0.0150007	2
GO:0042481	regulation of odontogenesis	0.0150007	2
GO:0060037	pharyngeal system development	0.0150007	2
GO:0055024	regulation of cardiac muscle tissue development	0.0152476	2
GO:0060840	artery development	0.0152476	2
GO:0003148	outflow tract septum morphogenesis	0.0157916	2
GO:1903039	positive regulation of leukocyte cell-cell adhesion	0.0157916	2
GO:0009952	anterior/posterior pattern specification	0.015951	2
GO:2001237	negative regulation of extrinsic apoptotic signaling pathway	0.0166083	2
GO:0097191	extrinsic apoptotic signaling pathway	0.0170889	2
GO:0001649	osteoblast differentiation	0.0172551	2
GO:0070102	interleukin-6-mediated signaling pathway	0.0175754	2
GO:0048545	response to steroid hormone	0.0183293	2
GO:2001234	negative regulation of apoptotic signaling pathway	0.0183293	2
GO:0071549	cellular response to dexamethasone stimulus	0.0184466	2
GO:0009755	hormone-mediated signaling pathway	0.0189677	2
GO:1904019	epithelial cell apoptotic process	0.0189953	2
GO:0048588	developmental cell growth	0.0190253	2
GO:0014706	striated muscle tissue development	0.0191372	2
GO:0002223	stimulatory C-type lectin receptor signaling pathway	0.0196163	2
GO:0051402	neuron apoptotic process	0.0201579	2
GO:0002220	innate immune response activating cell surface receptor signaling pathway	0.0208718	2
GO:0010464	regulation of mesenchymal cell proliferation	0.0210048	2
GO:0061036	positive regulation of cartilage development	0.0210048	2
GO:0002758	innate immune response-activating signal transduction	0.0210048	2
GO:0051896	regulation of protein kinase B signaling	0.0210763	2
GO:0010092	specification of animal organ identity	0.0217281	2
GO:0031128	developmental induction	0.0217281	2
GO:0060795	cell fate commitment involved in formation of primary germ layer	0.0217281	2
GO:0060537	muscle tissue development	0.0217639	2
GO:0033157	regulation of intracellular protein transport	0.0223363	2
GO:0003203	endocardial cushion morphogenesis	0.0224889	2
GO:0048333	mesodermal cell differentiation	0.0224889	2
GO:2000027	regulation of animal organ morphogenesis	0.0228347	2
GO:0002062	chondrocyte differentiation	0.0228347	2
GO:0014066	regulation of phosphatidylinositol 3-kinase signaling	0.0229951	2
GO:0022409	positive regulation of cell-cell adhesion	0.0229951	2
GO:0010453	regulation of cell fate commitment	0.0229951	2
GO:0035137	hindlimb morphogenesis	0.0229951	2
GO:0045471	response to ethanol	0.0232449	2
GO:0003156	regulation of animal organ formation	0.0240087	2
GO:0035270	endocrine system development	0.0240432	2
GO:0032350	regulation of hormone metabolic process	0.0250323	2
GO:0033574	response to testosterone	0.0260654	2
GO:2000826	regulation of heart morphogenesis	0.0260654	2
GO:0043491	protein kinase B signaling	0.0267028	2
GO:0071548	response to dexamethasone	0.0271075	2
GO:0045165	cell fate commitment	0.0271269	2
GO:0061448	connective tissue development	0.0276974	2
GO:0009582	detection of abiotic stimulus	0.0279193	2
GO:0030522	intracellular receptor signaling pathway	0.0292274	2
GO:0002218	activation of innate immune response	0.0311638	2
GO:0032309	icosanoid secretion	0.0329528	2
GO:0042110	T cell activation	0.0329528	2
GO:0043524	negative regulation of neuron apoptotic process	0.0336935	2
GO:0002067	glandular epithelial cell differentiation	0.0336935	2
GO:0022602	ovulation cycle process	0.0336935	2
GO:0071354	cellular response to interleukin-6	0.0336935	2
GO:0014065	phosphatidylinositol 3-kinase signaling	0.0337481	2
GO:0051092	positive regulation of NF-kappaB transcription factor activity	0.0341788	2
GO:0003012	muscle system process	0.0341788	2
GO:0030168	platelet activation	0.0363793	2
GO:0010769	regulation of cell morphogenesis involved in differentiation	0.0363793	2
GO:0048546	digestive tract morphogenesis	0.0366532	2
GO:0071715	icosanoid transport	0.0366532	2
GO:1901571	fatty acid derivative transport	0.0366532	2
GO:0022604	regulation of cell morphogenesis	0.0368543	2
GO:0051249	regulation of lymphocyte activation	0.0369951	2
GO:0045088	regulation of innate immune response	0.0370167	2
GO:0070741	response to interleukin-6	0.0372343	2
GO:2000725	regulation of cardiac muscle cell differentiation	0.0372343	2
GO:0048641	regulation of skeletal muscle tissue development	0.0385145	2
GO:0046661	male sex differentiation	0.0389606	2
GO:2000241	regulation of reproductive process	0.0389606	2
GO:1901214	regulation of neuron death	0.0390878	2
GO:0006968	cellular defense response	0.0390878	2
GO:0072132	mesenchyme morphogenesis	0.0390878	2
GO:0050900	leukocyte migration	0.0397291	2
GO:0045661	regulation of myoblast differentiation	0.0401936	2
GO:0001655	urogenital system development	0.0460046	2
GO:0030324	lung development	0.0460046	2
GO:0030837	negative regulation of actin filament polymerization	0.0469974	2
GO:0071385	cellular response to glucocorticoid stimulus	0.0469974	2
GO:0051251	positive regulation of lymphocyte activation	0.0473101	2
GO:0030323	respiratory tube development	0.0473199	2
GO:0051897	positive regulation of protein kinase B signaling	0.0473199	2
GO:0090316	positive regulation of intracellular protein transport	0.0473199	2
GO:0001658	branching involved in ureteric bud morphogenesis	0.0473199	2
GO:2000242	negative regulation of reproductive process	0.0473199	2
GO:0032507	maintenance of protein location in cell	0.0486665	2
GO:0051099	positive regulation of binding	0.0490911	2
GO:0042733	embryonic digit morphogenesis	0.049602	2
GO:0071384	cellular response to corticosteroid stimulus	0.049602	2
GO:0048015	phosphatidylinositol-mediated signaling	0.049954	2
GO:0007218	neuropeptide signaling pathway	2.89102e-10	3
GO:0033555	multicellular organismal response to stress	1.44971e-08	3
GO:0007187	G protein-coupled receptor signaling pathway, coupled to cyclic nucleotide second messenger	2.8697e-08	3
GO:0007611	learning or memory	2.8697e-08	3
GO:0007612	learning	5.32528e-08	3
GO:0050890	cognition	8.9723e-08	3
GO:0046879	hormone secretion	1.17061e-07	3
GO:0009914	hormone transport	1.32349e-07	3
GO:0050795	regulation of behavior	1.32349e-07	3
GO:0019932	second-messenger-mediated signaling	2.56699e-07	3
GO:0046883	regulation of hormone secretion	2.56699e-07	3
GO:0007188	adenylate cyclase-modulating G protein-coupled receptor signaling pathway	9.17978e-07	3
GO:0019233	sensory perception of pain	1.36498e-06	3
GO:0051047	positive regulation of secretion	1.79887e-06	3
GO:0030072	peptide hormone secretion	2.13775e-06	3
GO:0045471	response to ethanol	3.98215e-06	3
GO:0007626	locomotory behavior	4.8297e-06	3
GO:0008306	associative learning	4.8297e-06	3
GO:0072347	response to anesthetic	4.8297e-06	3
GO:0042596	fear response	5.05049e-06	3
GO:0007586	digestion	6.30216e-06	3
GO:0019935	cyclic-nucleotide-mediated signaling	6.47936e-06	3
GO:1903532	positive regulation of secretion by cell	7.22883e-06	3
GO:0051952	regulation of amine transport	1.09925e-05	3
GO:0009755	hormone-mediated signaling pathway	1.17556e-05	3
GO:0015837	amine transport	1.56352e-05	3
GO:0050796	regulation of insulin secretion	2.44353e-05	3
GO:0043279	response to alkaloid	2.79415e-05	3
GO:0008217	regulation of blood pressure	2.79415e-05	3
GO:0048640	negative regulation of developmental growth	2.79415e-05	3
GO:0019933	cAMP-mediated signaling	2.87151e-05	3
GO:0050433	regulation of catecholamine secretion	2.96413e-05	3
GO:0046888	negative regulation of hormone secretion	3.0262e-05	3
GO:0007613	memory	3.0262e-05	3
GO:0050432	catecholamine secretion	3.17978e-05	3
GO:0060047	heart contraction	3.38401e-05	3
GO:0048520	positive regulation of behavior	3.38401e-05	3
GO:0003015	heart process	4.15005e-05	3
GO:0009410	response to xenobiotic stimulus	4.15005e-05	3
GO:0048265	response to pain	4.17246e-05	3
GO:0030073	insulin secretion	4.77797e-05	3
GO:0090276	regulation of peptide hormone secretion	4.81644e-05	3
GO:0014072	response to isoquinoline alkaloid	5.62893e-05	3
GO:0043278	response to morphine	5.62893e-05	3
GO:0051937	catecholamine transport	6.03522e-05	3
GO:0007189	adenylate cyclase-activating G protein-coupled receptor signaling pathway	6.03522e-05	3
GO:0060456	positive regulation of digestive system process	6.03522e-05	3
GO:2000849	regulation of glucocorticoid secretion	6.03522e-05	3
GO:0044706	multi-multicellular organism process	6.36436e-05	3
GO:0071322	cellular response to carbohydrate stimulus	6.92486e-05	3
GO:0046677	response to antibiotic	7.3674e-05	3
GO:0009743	response to carbohydrate	7.50077e-05	3
GO:0035933	glucocorticoid secretion	7.50077e-05	3
GO:0097305	response to alcohol	7.9513e-05	3
GO:0051930	regulation of sensory perception of pain	8.94051e-05	3
GO:0044058	regulation of digestive system process	9.56565e-05	3
GO:0051931	regulation of sensory perception	9.56565e-05	3
GO:0048638	regulation of developmental growth	0.000100356	3
GO:0070997	neuron death	0.000100763	3
GO:0015844	monoamine transport	0.000101242	3
GO:0035641	locomotory exploration behavior	0.000112518	3
GO:0008016	regulation of heart contraction	0.000112971	3
GO:0044060	regulation of endocrine process	0.000127503	3
GO:0090278	negative regulation of peptide hormone secretion	0.000137473	3
GO:0015850	organic hydroxy compound transport	0.000142649	3
GO:0007200	phospholipase C-activating G protein-coupled receptor signaling pathway	0.000151387	3
GO:0022600	digestive system process	0.000151387	3
GO:0031667	response to nutrient levels	0.000151387	3
GO:0060986	endocrine hormone secretion	0.00015202	3
GO:0007631	feeding behavior	0.000152832	3
GO:0033604	negative regulation of catecholamine secretion	0.00015319	3
GO:2000846	regulation of corticosteroid hormone secretion	0.000185557	3
GO:0001503	ossification	0.000215881	3
GO:0035930	corticosteroid hormone secretion	0.000215881	3
GO:0048521	negative regulation of behavior	0.000215881	3
GO:0007565	female pregnancy	0.000237508	3
GO:0042752	regulation of circadian rhythm	0.000250578	3
GO:0048511	rhythmic process	0.00025664	3
GO:0009749	response to glucose	0.000261361	3
GO:1903522	regulation of blood circulation	0.000261361	3
GO:0032095	regulation of response to food	0.000280264	3
GO:2000831	regulation of steroid hormone secretion	0.000280264	3
GO:0009746	response to hexose	0.000289895	3
GO:0097755	positive regulation of blood vessel diameter	0.000310873	3
GO:0034284	response to monosaccharide	0.000324949	3
GO:1901214	regulation of neuron death	0.000340576	3
GO:1903531	negative regulation of secretion by cell	0.000363137	3
GO:0046887	positive regulation of hormone secretion	0.000369495	3
GO:0035929	steroid hormone secretion	0.000407967	3
GO:0071333	cellular response to glucose stimulus	0.000451029	3
GO:0032147	activation of protein kinase activity	0.000473963	3
GO:0071331	cellular response to hexose stimulus	0.000473963	3
GO:0071326	cellular response to monosaccharide stimulus	0.000485743	3
GO:0007409	axonogenesis	0.000536098	3
GO:0050708	regulation of protein secretion	0.000549407	3
GO:0032104	regulation of response to extracellular stimulus	0.000549407	3
GO:0032107	regulation of response to nutrient levels	0.000549407	3
GO:0051953	negative regulation of amine transport	0.000549407	3
GO:0043900	regulation of multi-organism process	0.000549407	3
GO:0035296	regulation of tube diameter	0.000563457	3
GO:0097746	regulation of blood vessel diameter	0.000563457	3
GO:0032024	positive regulation of insulin secretion	0.000563457	3
GO:0035150	regulation of tube size	0.000573779	3
GO:0051048	negative regulation of secretion	0.000573779	3
GO:0035640	exploration behavior	0.000573779	3
GO:0043901	negative regulation of multi-organism process	0.000573779	3
GO:0051402	neuron apoptotic process	0.000577177	3
GO:0042593	glucose homeostasis	0.000598931	3
GO:0033500	carbohydrate homeostasis	0.000607238	3
GO:0060259	regulation of feeding behavior	0.000620807	3
GO:0000187	activation of MAPK activity	0.000685591	3
GO:0001678	cellular glucose homeostasis	0.000685591	3
GO:0045926	negative regulation of growth	0.000686042	3
GO:0002791	regulation of peptide secretion	0.000703915	3
GO:0050886	endocrine process	0.000914499	3
GO:0035774	positive regulation of insulin secretion involved in cellular response to glucose stimulus	0.00107594	3
GO:0042755	eating behavior	0.00107594	3
GO:0007193	adenylate cyclase-inhibiting G protein-coupled receptor signaling pathway	0.00111629	3
GO:0003018	vascular process in circulatory system	0.00124313	3
GO:0051954	positive regulation of amine transport	0.00124313	3
GO:1901385	regulation of voltage-gated calcium channel activity	0.00124313	3
GO:0090277	positive regulation of peptide hormone secretion	0.00144611	3
GO:0001662	behavioral fear response	0.00144611	3
GO:0010771	negative regulation of cell morphogenesis involved in differentiation	0.00148291	3
GO:0002209	behavioral defense response	0.0014941	3
GO:0007190	activation of adenylate cyclase activity	0.0014941	3
GO:0007223	Wnt signaling pathway, calcium modulating pathway	0.0014941	3
GO:0032094	response to food	0.0014941	3
GO:0046676	negative regulation of insulin secretion	0.0014941	3
GO:0018105	peptidyl-serine phosphorylation	0.00162494	3
GO:0007618	mating	0.00171638	3
GO:0050804	modulation of chemical synaptic transmission	0.00177331	3
GO:0099177	regulation of trans-synaptic signaling	0.00178484	3
GO:0140353	lipid export from cell	0.00180687	3
GO:2000278	regulation of DNA biosynthetic process	0.00205296	3
GO:0033173	calcineurin-NFAT signaling cascade	0.00205296	3
GO:0030278	regulation of ossification	0.00217642	3
GO:0018209	peptidyl-serine modification	0.0022828	3
GO:0007623	circadian rhythm	0.00238313	3
GO:1901215	negative regulation of neuron death	0.00238313	3
GO:0045776	negative regulation of blood pressure	0.00238752	3
GO:0048512	circadian behavior	0.00238752	3
GO:0097720	calcineurin-mediated signaling	0.00238752	3
GO:0043523	regulation of neuron apoptotic process	0.00242146	3
GO:0007622	rhythmic behavior	0.00251019	3
GO:0043949	regulation of cAMP-mediated signaling	0.00265398	3
GO:0032275	luteinizing hormone secretion	0.00272077	3
GO:2000252	negative regulation of feeding behavior	0.00272077	3
GO:2000833	positive regulation of steroid hormone secretion	0.00272077	3
GO:0048675	axon extension	0.00286141	3
GO:0010721	negative regulation of cell development	0.0029696	3
GO:0045665	negative regulation of neuron differentiation	0.00314904	3
GO:0032276	regulation of gonadotropin secretion	0.00319096	3
GO:0042670	retinal cone cell differentiation	0.00319096	3
GO:0046549	retinal cone cell development	0.00319096	3
GO:0035270	endocrine system development	0.00330613	3
GO:0048588	developmental cell growth	0.00361256	3
GO:0042220	response to cocaine	0.00361256	3
GO:0048016	inositol phosphate-mediated signaling	0.00361256	3
GO:0060042	retina morphogenesis in camera-type eye	0.00361256	3
GO:0060560	developmental growth involved in morphogenesis	0.00361256	3
GO:0038003	opioid receptor signaling pathway	0.00361256	3
GO:0046541	saliva secretion	0.00361256	3
GO:1904862	inhibitory synapse assembly	0.00361256	3
GO:0061178	regulation of insulin secretion involved in cellular response to glucose stimulus	0.00390326	3
GO:0038093	Fc receptor signaling pathway	0.0039432	3
GO:0009266	response to temperature stimulus	0.00406931	3
GO:0031644	regulation of nervous system process	0.00408728	3
GO:0033605	positive regulation of catecholamine secretion	0.00413569	3
GO:2000242	negative regulation of reproductive process	0.00419265	3
GO:0071383	cellular response to steroid hormone stimulus	0.00435805	3
GO:0006352	DNA-templated transcription, initiation	0.00441226	3
GO:0008277	regulation of G protein-coupled receptor signaling pathway	0.00454067	3
GO:0048545	response to steroid hormone	0.00454067	3
GO:0031349	positive regulation of defense response	0.00457285	3
GO:0044344	cellular response to fibroblast growth factor stimulus	0.00457285	3
GO:0099171	presynaptic modulation of chemical synaptic transmission	0.00457285	3
GO:1901386	negative regulation of voltage-gated calcium channel activity	0.00457285	3
GO:0090596	sensory organ morphogenesis	0.00480469	3
GO:0043406	positive regulation of MAP kinase activity	0.00494837	3
GO:0035773	insulin secretion involved in cellular response to glucose stimulus	0.00499758	3
GO:0010959	regulation of metal ion transport	0.00501324	3
GO:0002792	negative regulation of peptide secretion	0.00501324	3
GO:0032274	gonadotropin secretion	0.00509522	3
GO:0071774	response to fibroblast growth factor	0.00521407	3
GO:0040014	regulation of multicellular organism growth	0.00532045	3
GO:2000573	positive regulation of DNA biosynthetic process	0.00552424	3
GO:0030168	platelet activation	0.00552424	3
GO:0050714	positive regulation of protein secretion	0.00558992	3
GO:0007567	parturition	0.0055997	3
GO:0044849	estrous cycle	0.0055997	3
GO:0010977	negative regulation of neuron projection development	0.00567723	3
GO:0042698	ovulation cycle	0.00580634	3
GO:0050771	negative regulation of axonogenesis	0.00580634	3
GO:0010876	lipid localization	0.00614208	3
GO:0038092	nodal signaling pathway	0.00614208	3
GO:0045187	regulation of circadian sleep/wake cycle, sleep	0.00614208	3
GO:2000241	regulation of reproductive process	0.00619468	3
GO:0002793	positive regulation of peptide secretion	0.00731628	3
GO:1990138	neuron projection extension	0.00734675	3
GO:0038095	Fc-epsilon receptor signaling pathway	0.00739498	3
GO:0006816	calcium ion transport	0.00739498	3
GO:0042391	regulation of membrane potential	0.00739498	3
GO:0048732	gland development	0.00739498	3
GO:0003085	negative regulation of systemic arterial blood pressure	0.00739498	3
GO:0030324	lung development	0.00777947	3
GO:0051222	positive regulation of protein transport	0.00778465	3
GO:0050768	negative regulation of neurogenesis	0.00778465	3
GO:0007620	copulation	0.00789396	3
GO:0043950	positive regulation of cAMP-mediated signaling	0.00789396	3
GO:0048148	behavioral response to cocaine	0.00789396	3
GO:0048670	regulation of collateral sprouting	0.00789396	3
GO:0050802	circadian sleep/wake cycle, sleep	0.00789396	3
GO:0009408	response to heat	0.0080742	3
GO:0030323	respiratory tube development	0.0080742	3
GO:0051897	positive regulation of protein kinase B signaling	0.0080742	3
GO:0010769	regulation of cell morphogenesis involved in differentiation	0.00815492	3
GO:0014032	neural crest cell development	0.00821891	3
GO:0042749	regulation of circadian sleep/wake cycle	0.00847077	3
GO:2001257	regulation of cation channel activity	0.00860904	3
GO:1904951	positive regulation of establishment of protein localization	0.00878311	3
GO:0043401	steroid hormone mediated signaling pathway	0.00888397	3
GO:0050770	regulation of axonogenesis	0.00902331	3
GO:0021854	hypothalamus development	0.00905323	3
GO:0030878	thyroid gland development	0.00905323	3
GO:0014031	mesenchymal cell development	0.00906611	3
GO:0048864	stem cell development	0.00906611	3
GO:0001667	ameboidal-type cell migration	0.00909605	3
GO:0051961	negative regulation of nervous system development	0.00951712	3
GO:0006367	transcription initiation from RNA polymerase II promoter	0.00951712	3
GO:0031345	negative regulation of cell projection organization	0.00951712	3
GO:0022410	circadian sleep/wake cycle process	0.00951712	3
GO:0032098	regulation of appetite	0.00951712	3
GO:0070977	bone maturation	0.00951712	3
GO:1901019	regulation of calcium ion transmembrane transporter activity	0.00996776	3
GO:0051054	positive regulation of DNA metabolic process	0.00996776	3
GO:0050731	positive regulation of peptidyl-tyrosine phosphorylation	0.0101162	3
GO:0014033	neural crest cell differentiation	0.010185	3
GO:0070838	divalent metal ion transport	0.0104104	3
GO:0048814	regulation of dendrite morphogenesis	0.0104241	3
GO:0071897	DNA biosynthetic process	0.0107227	3
GO:0030325	adrenal gland development	0.0107883	3
GO:0060219	camera-type eye photoreceptor cell differentiation	0.0107883	3
GO:0010952	positive regulation of peptidase activity	0.0107883	3
GO:0007589	body fluid secretion	0.0108548	3
GO:0072511	divalent inorganic cation transport	0.0108548	3
GO:0060541	respiratory system development	0.0108548	3
GO:0071902	positive regulation of protein serine/threonine kinase activity	0.0112422	3
GO:0042745	circadian sleep/wake cycle	0.0113822	3
GO:0048843	negative regulation of axon extension involved in axon guidance	0.0113822	3
GO:0043405	regulation of MAP kinase activity	0.0115463	3
GO:0035265	organ growth	0.0118537	3
GO:0120162	positive regulation of cold-induced thermogenesis	0.0118612	3
GO:0002021	response to dietary excess	0.0118904	3
GO:0002026	regulation of the force of heart contraction	0.0118904	3
GO:0035902	response to immobilization stress	0.0118904	3
GO:0048668	collateral sprouting	0.0118904	3
GO:0048799	animal organ maturation	0.0118904	3
GO:1904062	regulation of cation transmembrane transport	0.011925	3
GO:0045745	positive regulation of G protein-coupled receptor signaling pathway	0.0126354	3
GO:1902668	negative regulation of axon guidance	0.0126354	3
GO:0051052	regulation of DNA metabolic process	0.0131837	3
GO:0019098	reproductive behavior	0.0143134	3
GO:0035066	positive regulation of histone acetylation	0.0143134	3
GO:0019722	calcium-mediated signaling	0.0143134	3
GO:0018108	peptidyl-tyrosine phosphorylation	0.0149969	3
GO:0030431	sleep	0.015001	3
GO:0071880	adenylate cyclase-activating adrenergic receptor signaling pathway	0.015001	3
GO:0090075	relaxation of muscle	0.015001	3
GO:0018212	peptidyl-tyrosine modification	0.0153029	3
GO:0021761	limbic system development	0.0154018	3
GO:0001649	osteoblast differentiation	0.0154556	3
GO:0016101	diterpenoid metabolic process	0.0154556	3
GO:0061387	regulation of extent of cell growth	0.0154556	3
GO:0001975	response to amphetamine	0.0154556	3
GO:0038128	ERBB2 signaling pathway	0.0154556	3
GO:0042311	vasodilation	0.0154556	3
GO:0048841	regulation of axon extension involved in axon guidance	0.0154556	3
GO:0098693	regulation of synaptic vesicle cycle	0.0161471	3
GO:2000758	positive regulation of peptidyl-lysine acetylation	0.0162481	3
GO:2001025	positive regulation of response to drug	0.0162481	3
GO:0008543	fibroblast growth factor receptor signaling pathway	0.016789	3
GO:0071875	adrenergic receptor signaling pathway	0.017024	3
GO:0006869	lipid transport	0.017024	3
GO:0046660	female sex differentiation	0.017024	3
GO:0042462	eye photoreceptor cell development	0.017926	3
GO:0048593	camera-type eye morphogenesis	0.0181689	3
GO:0051973	positive regulation of telomerase activity	0.0187501	3
GO:1901020	negative regulation of calcium ion transmembrane transporter activity	0.0187501	3
GO:0006721	terpenoid metabolic process	0.0188453	3
GO:0051896	regulation of protein kinase B signaling	0.0193839	3
GO:0032941	secretion by tissue	0.0193839	3
GO:0048846	axon extension involved in axon guidance	0.0193839	3
GO:0071276	cellular response to cadmium ion	0.0193839	3
GO:1902284	neuron projection extension involved in neuron projection guidance	0.0193839	3
GO:0016572	histone phosphorylation	0.0203555	3
GO:0032368	regulation of lipid transport	0.0206177	3
GO:0045667	regulation of osteoblast differentiation	0.0210087	3
GO:0051924	regulation of calcium ion transport	0.0218014	3
GO:0034763	negative regulation of transmembrane transport	0.0218014	3
GO:0045823	positive regulation of heart contraction	0.0220579	3
GO:0071526	semaphorin-plexin signaling pathway	0.0220579	3
GO:0050730	regulation of peptidyl-tyrosine phosphorylation	0.0221241	3
GO:0090257	regulation of muscle system process	0.022969	3
GO:0032412	regulation of ion transmembrane transporter activity	0.0232042	3
GO:0043280	positive regulation of cysteine-type endopeptidase activity involved in apoptotic process	0.0232759	3
GO:0030517	negative regulation of axon extension	0.0238671	3
GO:0031279	regulation of cyclase activity	0.0246657	3
GO:0032924	activin receptor signaling pathway	0.0246657	3
GO:1901985	positive regulation of protein acetylation	0.0246657	3
GO:1903170	negative regulation of calcium ion transmembrane transport	0.0246657	3
GO:0022898	regulation of transmembrane transporter activity	0.0252112	3
GO:0043491	protein kinase B signaling	0.0254582	3
GO:0003416	endochondral bone growth	0.0254669	3
GO:1902667	regulation of axon guidance	0.0254669	3
GO:0006720	isoprenoid metabolic process	0.0259106	3
GO:0051588	regulation of neurotransmitter transport	0.0259106	3
GO:0032868	response to insulin	0.0260418	3
GO:0035690	cellular response to drug	0.0261069	3
GO:0048538	thymus development	0.0261069	3
GO:0051204	protein insertion into mitochondrial membrane	0.0261069	3
GO:0050709	negative regulation of protein secretion	0.0265301	3
GO:0043270	positive regulation of ion transport	0.0265601	3
GO:0043434	response to peptide hormone	0.0265601	3
GO:0001754	eye photoreceptor cell differentiation	0.0267453	3
GO:0014075	response to amine	0.0267453	3
GO:0050919	negative chemotaxis	0.0267453	3
GO:0048813	dendrite morphogenesis	0.0269075	3
GO:0106106	cold-induced thermogenesis	0.0269075	3
GO:0120161	regulation of cold-induced thermogenesis	0.0269075	3
GO:0030534	adult behavior	0.0270571	3
GO:0042461	photoreceptor cell development	0.0270571	3
GO:0043303	mast cell degranulation	0.0270571	3
GO:0061383	trabecula morphogenesis	0.0270571	3
GO:0070849	response to epidermal growth factor	0.0270571	3
GO:0090151	establishment of protein localization to mitochondrial membrane	0.0270571	3
GO:0098868	bone growth	0.0270571	3
GO:0035264	multicellular organism growth	0.0277723	3
GO:0002279	mast cell activation involved in immune response	0.0277723	3
GO:0008542	visual learning	0.0277723	3
GO:0051972	regulation of telomerase activity	0.0277723	3
GO:0032409	regulation of transporter activity	0.0277723	3
GO:0043524	negative regulation of neuron apoptotic process	0.0279197	3
GO:0009314	response to radiation	0.0279643	3
GO:0002448	mast cell mediated immunity	0.0283906	3
GO:1990090	cellular response to nerve growth factor stimulus	0.0283906	3
GO:0048592	eye morphogenesis	0.0283906	3
GO:0050773	regulation of dendrite development	0.0283906	3
GO:0060041	retina development in camera-type eye	0.0283906	3
GO:2001056	positive regulation of cysteine-type endopeptidase activity	0.0283906	3
GO:0035567	non-canonical Wnt signaling pathway	0.0288314	3
GO:0009409	response to cold	0.0291991	3
GO:1903169	regulation of calcium ion transmembrane transport	0.029663	3
GO:0007566	embryo implantation	0.029663	3
GO:0019369	arachidonic acid metabolic process	0.029663	3
GO:0045668	negative regulation of osteoblast differentiation	0.029663	3
GO:0045744	negative regulation of G protein-coupled receptor signaling pathway	0.029663	3
GO:0050999	regulation of nitric-oxide synthase activity	0.029663	3
GO:0097366	response to bronchodilator	0.029663	3
GO:2001258	negative regulation of cation channel activity	0.029663	3
GO:1990845	adaptive thermogenesis	0.0301167	3
GO:0002697	regulation of immune effector process	0.0301251	3
GO:1990089	response to nerve growth factor	0.0304896	3
GO:0042110	T cell activation	0.0304896	3
GO:1905952	regulation of lipid localization	0.0308501	3
GO:0030509	BMP signaling pathway	0.0311668	3
GO:0043271	negative regulation of ion transport	0.0311668	3
GO:0007632	visual behavior	0.0311668	3
GO:0035065	regulation of histone acetylation	0.0311668	3
GO:0034599	cellular response to oxidative stress	0.0320738	3
GO:0002429	immune response-activating cell surface receptor signaling pathway	0.0322465	3
GO:0002757	immune response-activating signal transduction	0.0322465	3
GO:1903305	regulation of regulated secretory pathway	0.0323344	3
GO:0001541	ovarian follicle development	0.0329327	3
GO:0098900	regulation of action potential	0.0329327	3
GO:0034765	regulation of ion transmembrane transport	0.0347086	3
GO:0016049	cell growth	0.0348129	3
GO:0022604	regulation of cell morphogenesis	0.0348129	3
GO:0001755	neural crest cell migration	0.0348971	3
GO:0048871	multicellular organismal homeostasis	0.0352076	3
GO:0031098	stress-activated protein kinase signaling cascade	0.0359377	3
GO:0050806	positive regulation of synaptic transmission	0.0360186	3
GO:2000756	regulation of peptidyl-lysine acetylation	0.0368901	3
GO:0071772	response to BMP	0.0368941	3
GO:0071773	cellular response to BMP stimulus	0.0368941	3
GO:0006937	regulation of muscle contraction	0.037383	3
GO:0045576	mast cell activation	0.0376093	3
GO:0007568	aging	0.0376093	3
GO:0010975	regulation of neuron projection development	0.0381726	3
GO:0001659	temperature homeostasis	0.0381726	3
GO:0032370	positive regulation of lipid transport	0.0385121	3
GO:0051205	protein insertion into membrane	0.0396243	3
GO:0032496	response to lipopolysaccharide	0.0404385	3
GO:0031646	positive regulation of nervous system process	0.0404385	3
GO:0046530	photoreceptor cell differentiation	0.0404385	3
GO:0046686	response to cadmium ion	0.0404385	3
GO:0010950	positive regulation of endopeptidase activity	0.0404718	3
GO:0008361	regulation of cell size	0.0409788	3
GO:0050922	negative regulation of chemotaxis	0.041356	3
GO:0032768	regulation of monooxygenase activity	0.042412	3
GO:0007596	blood coagulation	0.042412	3
GO:0051926	negative regulation of calcium ion transport	0.0435199	3
GO:0007599	hemostasis	0.044331	3
GO:0050817	coagulation	0.0446021	3
GO:0030308	negative regulation of cell growth	0.0446021	3
GO:0002237	response to molecule of bacterial origin	0.0448675	3
GO:0048167	regulation of synaptic plasticity	0.0450194	3
GO:0003407	neural retina development	0.0452672	3
GO:0051965	positive regulation of synapse assembly	0.0452672	3
GO:0007178	transmembrane receptor protein serine/threonine kinase signaling pathway	0.0470607	3
GO:0062197	cellular response to chemical stress	0.047393	3
GO:0007004	telomere maintenance via telomerase	0.0474723	3
GO:0051224	negative regulation of protein transport	0.048119	3
GO:0099504	synaptic vesicle cycle	0.048119	3
GO:0030098	lymphocyte differentiation	0.0482795	3
GO:0051881	regulation of mitochondrial membrane potential	0.0495856	3
GO:0034612	response to tumor necrosis factor	2.02938e-07	4
GO:0071356	cellular response to tumor necrosis factor	6.33498e-07	4
GO:0002474	antigen processing and presentation of peptide antigen via MHC class I	1.26615e-06	4
GO:0010952	positive regulation of peptidase activity	1.26615e-06	4
GO:0019882	antigen processing and presentation	3.23626e-06	4
GO:0033209	tumor necrosis factor-mediated signaling pathway	3.23626e-06	4
GO:0042110	T cell activation	3.23626e-06	4
GO:0045088	regulation of innate immune response	3.23626e-06	4
GO:0042590	antigen processing and presentation of exogenous peptide antigen via MHC class I	3.23626e-06	4
GO:0060562	epithelial tube morphogenesis	4.81373e-06	4
GO:0048002	antigen processing and presentation of peptide antigen	4.86658e-06	4
GO:0050900	leukocyte migration	4.86658e-06	4
GO:0002237	response to molecule of bacterial origin	7.05164e-06	4
GO:0045862	positive regulation of proteolysis	1.01036e-05	4
GO:2001236	regulation of extrinsic apoptotic signaling pathway	1.2453e-05	4
GO:0097191	extrinsic apoptotic signaling pathway	1.53599e-05	4
GO:0042108	positive regulation of cytokine biosynthetic process	1.77875e-05	4
GO:0043312	neutrophil degranulation	1.89467e-05	4
GO:0042035	regulation of cytokine biosynthetic process	1.89467e-05	4
GO:0002283	neutrophil activation involved in immune response	1.89467e-05	4
GO:0002831	regulation of response to biotic stimulus	1.89467e-05	4
GO:0050851	antigen receptor-mediated signaling pathway	1.89467e-05	4
GO:0045785	positive regulation of cell adhesion	1.89467e-05	4
GO:0002478	antigen processing and presentation of exogenous peptide antigen	1.89467e-05	4
GO:0042119	neutrophil activation	1.89467e-05	4
GO:0002446	neutrophil mediated immunity	1.89467e-05	4
GO:0010950	positive regulation of endopeptidase activity	2.00251e-05	4
GO:0002479	antigen processing and presentation of exogenous peptide antigen via MHC class I, TAP-dependent	2.08701e-05	4
GO:0042089	cytokine biosynthetic process	2.08701e-05	4
GO:0019884	antigen processing and presentation of exogenous antigen	2.08701e-05	4
GO:0042107	cytokine metabolic process	2.08701e-05	4
GO:0038061	NIK/NF-kappaB signaling	2.08701e-05	4
GO:1901224	positive regulation of NIK/NF-kappaB signaling	2.11391e-05	4
GO:0007249	I-kappaB kinase/NF-kappaB signaling	3.37839e-05	4
GO:0050852	T cell receptor signaling pathway	4.0037e-05	4
GO:0052547	regulation of peptidase activity	4.0037e-05	4
GO:2001238	positive regulation of extrinsic apoptotic signaling pathway	4.72217e-05	4
GO:0001819	positive regulation of cytokine production	4.90042e-05	4
GO:0071219	cellular response to molecule of bacterial origin	5.20841e-05	4
GO:0002429	immune response-activating cell surface receptor signaling pathway	5.45334e-05	4
GO:0002757	immune response-activating signal transduction	5.45334e-05	4
GO:0051092	positive regulation of NF-kappaB transcription factor activity	5.45334e-05	4
GO:0051249	regulation of lymphocyte activation	6.65991e-05	4
GO:0030595	leukocyte chemotaxis	6.97137e-05	4
GO:0001894	tissue homeostasis	8.03593e-05	4
GO:2001233	regulation of apoptotic signaling pathway	9.27331e-05	4
GO:0071216	cellular response to biotic stimulus	9.6242e-05	4
GO:0043122	regulation of I-kappaB kinase/NF-kappaB signaling	9.72405e-05	4
GO:0032496	response to lipopolysaccharide	0.000126293	4
GO:0010743	regulation of macrophage derived foam cell differentiation	0.000149941	4
GO:2001235	positive regulation of apoptotic signaling pathway	0.000152062	4
GO:1901222	regulation of NIK/NF-kappaB signaling	0.000157337	4
GO:0031589	cell-substrate adhesion	0.000206109	4
GO:0061035	regulation of cartilage development	0.000222087	4
GO:0001666	response to hypoxia	0.000222343	4
GO:0002460	adaptive immune response based on somatic recombination of immune receptors built from immunoglobulin superfamily domains	0.000228341	4
GO:0002697	regulation of immune effector process	0.000234069	4
GO:0036293	response to decreased oxygen levels	0.000264056	4
GO:0010742	macrophage derived foam cell differentiation	0.000264056	4
GO:0090077	foam cell differentiation	0.000264056	4
GO:1903706	regulation of hemopoiesis	0.00027854	4
GO:0071222	cellular response to lipopolysaccharide	0.000303901	4
GO:0002696	positive regulation of leukocyte activation	0.000305963	4
GO:0042063	gliogenesis	0.000313991	4
GO:0045765	regulation of angiogenesis	0.000313991	4
GO:0048871	multicellular organismal homeostasis	0.000313991	4
GO:0002700	regulation of production of molecular mediator of immune response	0.000323992	4
GO:0009612	response to mechanical stimulus	0.000323992	4
GO:0035723	interleukin-15-mediated signaling pathway	0.000326276	4
GO:0071350	cellular response to interleukin-15	0.000326276	4
GO:0002718	regulation of cytokine production involved in immune response	0.000347261	4
GO:0010810	regulation of cell-substrate adhesion	0.000347261	4
GO:0050867	positive regulation of cell activation	0.000347261	4
GO:0070482	response to oxygen levels	0.000347261	4
GO:0010001	glial cell differentiation	0.000374109	4
GO:0060326	cell chemotaxis	0.000376495	4
GO:0070672	response to interleukin-15	0.000376495	4
GO:0043903	regulation of interspecies interactions between organisms	0.000404458	4
GO:0001843	neural tube closure	0.000448501	4
GO:2000484	positive regulation of interleukin-8 secretion	0.000448501	4
GO:0050863	regulation of T cell activation	0.000448501	4
GO:0060606	tube closure	0.00046007	4
GO:1901342	regulation of vasculature development	0.000529252	4
GO:0009615	response to virus	0.000529252	4
GO:0002702	positive regulation of production of molecular mediator of immune response	0.000542564	4
GO:0052548	regulation of endopeptidase activity	0.000542564	4
GO:0032635	interleukin-6 production	0.000581675	4
GO:0014020	primary neural tube formation	0.000583862	4
GO:0030217	T cell differentiation	0.000584276	4
GO:0038093	Fc receptor signaling pathway	0.00059035	4
GO:0010744	positive regulation of macrophage derived foam cell differentiation	0.00059035	4
GO:0032757	positive regulation of interleukin-8 production	0.000597094	4
GO:0051251	positive regulation of lymphocyte activation	0.000606608	4
GO:0060249	anatomical structure homeostasis	0.000639238	4
GO:0002367	cytokine production involved in immune response	0.000684698	4
GO:0002833	positive regulation of response to biotic stimulus	0.000684698	4
GO:0038095	Fc-epsilon receptor signaling pathway	0.000684786	4
GO:0001841	neural tube formation	0.000767561	4
GO:0002720	positive regulation of cytokine production involved in immune response	0.000816613	4
GO:0030098	lymphocyte differentiation	0.000833958	4
GO:0051091	positive regulation of DNA-binding transcription factor activity	0.000876693	4
GO:0071346	cellular response to interferon-gamma	0.000925612	4
GO:0002223	stimulatory C-type lectin receptor signaling pathway	0.0010373	4
GO:1903708	positive regulation of hemopoiesis	0.00105686	4
GO:0032943	mononuclear cell proliferation	0.00114178	4
GO:0002220	innate immune response activating cell surface receptor signaling pathway	0.00114178	4
GO:0002758	innate immune response-activating signal transduction	0.0011782	4
GO:0001952	regulation of cell-matrix adhesion	0.00126307	4
GO:0032331	negative regulation of chondrocyte differentiation	0.00126307	4
GO:0045453	bone resorption	0.00126747	4
GO:0022612	gland morphogenesis	0.00128067	4
GO:0031346	positive regulation of cell projection organization	0.00131652	4
GO:0031349	positive regulation of defense response	0.00132869	4
GO:0002221	pattern recognition receptor signaling pathway	0.001364	4
GO:0034341	response to interferon-gamma	0.00142933	4
GO:0001838	embryonic epithelial tube formation	0.00143113	4
GO:0045471	response to ethanol	0.00147375	4
GO:0060444	branching involved in mammary gland duct morphogenesis	0.00149445	4
GO:2000482	regulation of interleukin-8 secretion	0.00149445	4
GO:0045766	positive regulation of angiogenesis	0.0015695	4
GO:0001503	ossification	0.00158058	4
GO:0002687	positive regulation of leukocyte migration	0.00158058	4
GO:0060740	prostate gland epithelium morphogenesis	0.00163005	4
GO:0070661	leukocyte proliferation	0.00163202	4
GO:0070555	response to interleukin-1	0.00163202	4
GO:0050792	regulation of viral process	0.00166228	4
GO:0032944	regulation of mononuclear cell proliferation	0.00169296	4
GO:0043280	positive regulation of cysteine-type endopeptidase activity involved in apoptotic process	0.00172757	4
GO:0072175	epithelial tube formation	0.00172757	4
GO:0045089	positive regulation of innate immune response	0.00188143	4
GO:0050921	positive regulation of chemotaxis	0.00189032	4
GO:0060512	prostate gland morphogenesis	0.00190357	4
GO:0030099	myeloid cell differentiation	0.0019589	4
GO:0002699	positive regulation of immune effector process	0.00204023	4
GO:0032677	regulation of interleukin-8 production	0.00204023	4
GO:0042226	interleukin-6 biosynthetic process	0.00204023	4
GO:0072606	interleukin-8 secretion	0.00204023	4
GO:0070663	regulation of leukocyte proliferation	0.0021633	4
GO:0048384	retinoic acid receptor signaling pathway	0.00219671	4
GO:0050690	regulation of defense response to virus by virus	0.00219671	4
GO:0061037	negative regulation of cartilage development	0.00219671	4
GO:0002218	activation of innate immune response	0.00220864	4
GO:0007568	aging	0.00222941	4
GO:0007160	cell-matrix adhesion	0.00222941	4
GO:1902107	positive regulation of leukocyte differentiation	0.00230855	4
GO:0002724	regulation of T cell cytokine production	0.00234248	4
GO:0002822	regulation of adaptive immune response based on somatic recombination of immune receptors built from immunoglobulin superfamily domains	0.00234868	4
GO:0048732	gland development	0.00234868	4
GO:0002224	toll-like receptor signaling pathway	0.00238635	4
GO:0071260	cellular response to mechanical stimulus	0.00238635	4
GO:1904018	positive regulation of vasculature development	0.002394	4
GO:0035148	tube formation	0.00250135	4
GO:0097305	response to alcohol	0.00253356	4
GO:2001056	positive regulation of cysteine-type endopeptidase activity	0.00254722	4
GO:0016331	morphogenesis of embryonic epithelium	0.00258241	4
GO:0048754	branching morphogenesis of an epithelial tube	0.00258241	4
GO:0060560	developmental growth involved in morphogenesis	0.00258241	4
GO:0071902	positive regulation of protein serine/threonine kinase activity	0.00258241	4
GO:0060603	mammary gland duct morphogenesis	0.00258241	4
GO:0032637	interleukin-8 production	0.00258241	4
GO:0032675	regulation of interleukin-6 production	0.00266114	4
GO:0007159	leukocyte cell-cell adhesion	0.00266114	4
GO:0051607	defense response to virus	0.0026656	4
GO:0050663	cytokine secretion	0.00276993	4
GO:0010770	positive regulation of cell morphogenesis involved in differentiation	0.00276993	4
GO:0032760	positive regulation of tumor necrosis factor production	0.00298817	4
GO:0006874	cellular calcium ion homeostasis	0.00299197	4
GO:0002690	positive regulation of leukocyte chemotaxis	0.00306881	4
GO:0048872	homeostasis of number of cells	0.00306881	4
GO:0001667	ameboidal-type cell migration	0.00311544	4
GO:1903557	positive regulation of tumor necrosis factor superfamily cytokine production	0.00315106	4
GO:0002819	regulation of adaptive immune response	0.00315106	4
GO:0021915	neural tube development	0.00315106	4
GO:0071560	cellular response to transforming growth factor beta stimulus	0.0031798	4
GO:0002449	lymphocyte mediated immunity	0.00320528	4
GO:0007409	axonogenesis	0.00328022	4
GO:0045730	respiratory burst	0.00328665	4
GO:0046849	bone remodeling	0.00331562	4
GO:2000027	regulation of animal organ morphogenesis	0.00334694	4
GO:0055074	calcium ion homeostasis	0.00334694	4
GO:0060333	interferon-gamma-mediated signaling pathway	0.003401	4
GO:0022409	positive regulation of cell-cell adhesion	0.00341558	4
GO:0071559	response to transforming growth factor beta	0.00341558	4
GO:0050769	positive regulation of neurogenesis	0.00341558	4
GO:0048863	stem cell differentiation	0.0035386	4
GO:0043406	positive regulation of MAP kinase activity	0.00359284	4
GO:0071706	tumor necrosis factor superfamily cytokine production	0.00364666	4
GO:0030198	extracellular matrix organization	0.00386201	4
GO:0002369	T cell cytokine production	0.00386201	4
GO:0045124	regulation of bone resorption	0.00386201	4
GO:0006909	phagocytosis	0.00387615	4
GO:0043062	extracellular structure organization	0.00387615	4
GO:0072503	cellular divalent inorganic cation homeostasis	0.00420502	4
GO:0045807	positive regulation of endocytosis	0.00420502	4
GO:0002824	positive regulation of adaptive immune response based on somatic recombination of immune receptors built from immunoglobulin superfamily domains	0.0045072	4
GO:0046651	lymphocyte proliferation	0.0045072	4
GO:0061448	connective tissue development	0.00457169	4
GO:0071347	cellular response to interleukin-1	0.00459857	4
GO:0043542	endothelial cell migration	0.00461354	4
GO:0007411	axon guidance	0.00476915	4
GO:0097485	neuron projection guidance	0.00483631	4
GO:0061138	morphogenesis of a branching epithelium	0.00484869	4
GO:0030522	intracellular receptor signaling pathway	0.00484869	4
GO:0044803	multi-organism membrane organization	0.00484869	4
GO:0045657	positive regulation of monocyte differentiation	0.00484869	4
GO:0043123	positive regulation of I-kappaB kinase/NF-kappaB signaling	0.00488585	4
GO:0042098	T cell proliferation	0.00498367	4
GO:0010976	positive regulation of neuron projection development	0.00503804	4
GO:0002821	positive regulation of adaptive immune response	0.0050646	4
GO:0002456	T cell mediated immunity	0.00520856	4
GO:0010883	regulation of lipid storage	0.00520856	4
GO:0050919	negative chemotaxis	0.00520856	4
GO:0060443	mammary gland morphogenesis	0.00520856	4
GO:0034976	response to endoplasmic reticulum stress	0.00527216	4
GO:0002440	production of molecular mediator of immune response	0.00534442	4
GO:0032526	response to retinoic acid	0.00542153	4
GO:0060071	Wnt signaling pathway, planar cell polarity pathway	0.00542153	4
GO:0045058	T cell selection	0.00542153	4
GO:0032102	negative regulation of response to external stimulus	0.00547892	4
GO:0022407	regulation of cell-cell adhesion	0.00561604	4
GO:0030850	prostate gland development	0.00565265	4
GO:0046850	regulation of bone remodeling	0.00565265	4
GO:0090175	regulation of establishment of planar polarity	0.00565265	4
GO:0072676	lymphocyte migration	0.00582141	4
GO:0043124	negative regulation of I-kappaB kinase/NF-kappaB signaling	0.00593658	4
GO:0050808	synapse organization	0.00594052	4
GO:0001938	positive regulation of endothelial cell proliferation	0.00594052	4
GO:0001763	morphogenesis of a branching structure	0.00598851	4
GO:0002685	regulation of leukocyte migration	0.00598851	4
GO:0001961	positive regulation of cytokine-mediated signaling pathway	0.0061617	4
GO:0002688	regulation of leukocyte chemotaxis	0.00619993	4
GO:0002551	mast cell chemotaxis	0.00619993	4
GO:0060019	radial glial cell differentiation	0.00619993	4
GO:0097531	mast cell migration	0.00619993	4
GO:0010769	regulation of cell morphogenesis involved in differentiation	0.00633645	4
GO:0001954	positive regulation of cell-matrix adhesion	0.00633645	4
GO:0051496	positive regulation of stress fiber assembly	0.00633645	4
GO:0007569	cell aging	0.0064321	4
GO:2000736	regulation of stem cell differentiation	0.0064321	4
GO:0050870	positive regulation of T cell activation	0.00654002	4
GO:1903037	regulation of leukocyte cell-cell adhesion	0.00654433	4
GO:0032330	regulation of chondrocyte differentiation	0.00656785	4
GO:0002703	regulation of leukocyte mediated immunity	0.00689862	4
GO:0002679	respiratory burst involved in defense response	0.00696392	4
GO:0044764	multi-organism cellular process	0.00696392	4
GO:0050679	positive regulation of epithelial cell proliferation	0.00696392	4
GO:0050670	regulation of lymphocyte proliferation	0.00721143	4
GO:1901215	negative regulation of neuron death	0.00721143	4
GO:0010811	positive regulation of cell-substrate adhesion	0.00722291	4
GO:0051216	cartilage development	0.00730176	4
GO:1901214	regulation of neuron death	0.00730176	4
GO:0050707	regulation of cytokine secretion	0.00737619	4
GO:0097529	myeloid leukocyte migration	0.00737619	4
GO:0051090	regulation of DNA-binding transcription factor activity	0.00739571	4
GO:0051235	maintenance of location	0.00742596	4
GO:0071621	granulocyte chemotaxis	0.0074657	4
GO:0001736	establishment of planar polarity	0.0076333	4
GO:0007164	establishment of tissue polarity	0.0076333	4
GO:0045198	establishment of epithelial cell apical/basal polarity	0.0076859	4
GO:0043281	regulation of cysteine-type endopeptidase activity involved in apoptotic process	0.00792516	4
GO:0042743	hydrogen peroxide metabolic process	0.00792516	4
GO:0060760	positive regulation of response to cytokine stimulus	0.00792516	4
GO:0050920	regulation of chemotaxis	0.00820582	4
GO:0031663	lipopolysaccharide-mediated signaling pathway	0.00827197	4
GO:1903039	positive regulation of leukocyte cell-cell adhesion	0.0083111	4
GO:0002483	antigen processing and presentation of endogenous peptide antigen	0.00846732	4
GO:0019885	antigen processing and presentation of endogenous peptide antigen via MHC class I	0.00846732	4
GO:0045410	positive regulation of interleukin-6 biosynthetic process	0.00846732	4
GO:0021872	forebrain generation of neurons	0.00846732	4
GO:0033619	membrane protein proteolysis	0.00846732	4
GO:0045824	negative regulation of innate immune response	0.00846732	4
GO:0019058	viral life cycle	0.00855914	4
GO:0001655	urogenital system development	0.00869662	4
GO:0045576	mast cell activation	0.00869662	4
GO:0051893	regulation of focal adhesion assembly	0.00869662	4
GO:0090109	regulation of cell-substrate junction assembly	0.00869662	4
GO:0150116	regulation of cell-substrate junction organization	0.00869662	4
GO:0042552	myelination	0.00892172	4
GO:0032147	activation of protein kinase activity	0.00901101	4
GO:0032233	positive regulation of actin filament bundle assembly	0.00902429	4
GO:0002739	regulation of cytokine secretion involved in immune response	0.00916465	4
GO:0034975	protein folding in endoplasmic reticulum	0.00916465	4
GO:0043217	myelin maintenance	0.00916465	4
GO:0007272	ensheathment of neurons	0.00916465	4
GO:0008366	axon ensheathment	0.00916465	4
GO:0032355	response to estradiol	0.00916465	4
GO:0006457	protein folding	0.00917108	4
GO:0043405	regulation of MAP kinase activity	0.00927382	4
GO:0048247	lymphocyte chemotaxis	0.0100408	4
GO:0001101	response to acid chemical	0.0100686	4
GO:0060263	regulation of respiratory burst	0.0101494	4
GO:0050854	regulation of antigen receptor-mediated signaling pathway	0.0103553	4
GO:0072678	T cell migration	0.0103553	4
GO:0048638	regulation of developmental growth	0.0105288	4
GO:0070997	neuron death	0.0106327	4
GO:0001738	morphogenesis of a polarized epithelium	0.0106327	4
GO:0097530	granulocyte migration	0.0106327	4
GO:0031348	negative regulation of defense response	0.0108695	4
GO:2000116	regulation of cysteine-type endopeptidase activity	0.0108695	4
GO:0007250	activation of NF-kappaB-inducing kinase activity	0.0108695	4
GO:0035089	establishment of apical/basal cell polarity	0.0108695	4
GO:0045780	positive regulation of bone resorption	0.0108695	4
GO:0046852	positive regulation of bone remodeling	0.0108695	4
GO:0150079	negative regulation of neuroinflammatory response	0.0108695	4
GO:0030879	mammary gland development	0.0108695	4
GO:0010631	epithelial cell migration	0.0108695	4
GO:0019915	lipid storage	0.0112487	4
GO:0090132	epithelium migration	0.0112681	4
GO:0051480	regulation of cytosolic calcium ion concentration	0.0115407	4
GO:0016049	cell growth	0.0115407	4
GO:0022604	regulation of cell morphogenesis	0.0115407	4
GO:0071300	cellular response to retinoic acid	0.0115407	4
GO:0002363	alpha-beta T cell lineage commitment	0.0116215	4
GO:0002726	positive regulation of T cell cytokine production	0.0116215	4
GO:0003159	morphogenesis of an endothelium	0.0116215	4
GO:0030859	polarized epithelial cell differentiation	0.0116215	4
GO:0061081	positive regulation of myeloid leukocyte cytokine production involved in immune response	0.0116215	4
GO:0061154	endothelial tube morphogenesis	0.0116215	4
GO:0002709	regulation of T cell mediated immunity	0.0117614	4
GO:0090130	tissue migration	0.011793	4
GO:0010038	response to metal ion	0.0119195	4
GO:0002706	regulation of lymphocyte mediated immunity	0.0119494	4
GO:1903900	regulation of viral life cycle	0.0119494	4
GO:0035567	non-canonical Wnt signaling pathway	0.0122047	4
GO:0061180	mammary gland epithelium development	0.0123756	4
GO:0045637	regulation of myeloid cell differentiation	0.0123756	4
GO:0002374	cytokine secretion involved in immune response	0.0123756	4
GO:0042535	positive regulation of tumor necrosis factor biosynthetic process	0.0123756	4
GO:0045655	regulation of monocyte differentiation	0.0123756	4
GO:0060602	branch elongation of an epithelium	0.0123756	4
GO:0061162	establishment of monopolar cell polarity	0.0123756	4
GO:0010975	regulation of neuron projection development	0.0128257	4
GO:0045666	positive regulation of neuron differentiation	0.0129821	4
GO:0014015	positive regulation of gliogenesis	0.0131613	4
GO:0050727	regulation of inflammatory response	0.0133627	4
GO:0001779	natural killer cell differentiation	0.0133627	4
GO:0010310	regulation of hydrogen peroxide metabolic process	0.0133627	4
GO:0061339	establishment or maintenance of monopolar cell polarity	0.0133627	4
GO:0042129	regulation of T cell proliferation	0.0134002	4
GO:1905952	regulation of lipid localization	0.0134002	4
GO:0050678	regulation of epithelial cell proliferation	0.0139059	4
GO:0052126	movement in host environment	0.0139469	4
GO:0007259	receptor signaling pathway via JAK-STAT	0.0142253	4
GO:0042176	regulation of protein catabolic process	0.0143244	4
GO:0010884	positive regulation of lipid storage	0.0143244	4
GO:0019883	antigen processing and presentation of endogenous antigen	0.0143244	4
GO:0032680	regulation of tumor necrosis factor production	0.0143816	4
GO:0090398	cellular senescence	0.0146671	4
GO:0032640	tumor necrosis factor production	0.0152405	4
GO:1903555	regulation of tumor necrosis factor superfamily cytokine production	0.0152405	4
GO:0048714	positive regulation of oligodendrocyte differentiation	0.0154278	4
GO:0045927	positive regulation of growth	0.0158439	4
GO:0045165	cell fate commitment	0.0159964	4
GO:0022617	extracellular matrix disassembly	0.0159964	4
GO:0048041	focal adhesion assembly	0.0159964	4
GO:1902105	regulation of leukocyte differentiation	0.0161661	4
GO:1905954	positive regulation of lipid localization	0.0164614	4
GO:0002407	dendritic cell chemotaxis	0.0164614	4
GO:0030307	positive regulation of cell growth	0.0168036	4
GO:0050728	negative regulation of inflammatory response	0.0168036	4
GO:0097696	receptor signaling pathway via STAT	0.0168036	4
GO:2000106	regulation of leukocyte apoptotic process	0.0168036	4
GO:0051492	regulation of stress fiber assembly	0.0173317	4
GO:0002068	glandular epithelial cell development	0.0174119	4
GO:0014829	vascular smooth muscle contraction	0.0174119	4
GO:0051894	positive regulation of focal adhesion assembly	0.0174119	4
GO:1904861	excitatory synapse assembly	0.0174119	4
GO:0050772	positive regulation of axonogenesis	0.0176267	4
GO:1903901	negative regulation of viral life cycle	0.0176267	4
GO:0016579	protein deubiquitination	0.0184019	4
GO:0002360	T cell lineage commitment	0.0184651	4
GO:0072539	T-helper 17 cell differentiation	0.0184651	4
GO:0150117	positive regulation of cell-substrate junction organization	0.0184651	4
GO:1903579	negative regulation of ATP metabolic process	0.0184651	4
GO:0034329	cell junction assembly	0.0185939	4
GO:0001936	regulation of endothelial cell proliferation	0.0186466	4
GO:0001959	regulation of cytokine-mediated signaling pathway	0.0189652	4
GO:0034103	regulation of tissue remodeling	0.0189652	4
GO:0046427	positive regulation of receptor signaling pathway via JAK-STAT	0.0193834	4
GO:0036336	dendritic cell migration	0.0193834	4
GO:0008361	regulation of cell size	0.0193834	4
GO:0030177	positive regulation of Wnt signaling pathway	0.0193834	4
GO:0048771	tissue remodeling	0.0193834	4
GO:1903034	regulation of response to wounding	0.0193834	4
GO:0001558	regulation of cell growth	0.0196595	4
GO:1905330	regulation of morphogenesis of an epithelium	0.0196663	4
GO:0032651	regulation of interleukin-1 beta production	0.0197261	4
GO:0045639	positive regulation of myeloid cell differentiation	0.0202919	4
GO:0010818	T cell chemotaxis	0.0203915	4
GO:0033688	regulation of osteoblast proliferation	0.0203915	4
GO:0045408	regulation of interleukin-6 biosynthetic process	0.0203915	4
GO:2000108	positive regulation of leukocyte apoptotic process	0.0203915	4
GO:0043487	regulation of RNA stability	0.0204235	4
GO:0050770	regulation of axonogenesis	0.0204235	4
GO:0050768	negative regulation of neurogenesis	0.0204975	4
GO:1904894	positive regulation of receptor signaling pathway via STAT	0.0204975	4
GO:0045216	cell-cell junction organization	0.0209657	4
GO:0033273	response to vitamin	0.0209657	4
GO:0062207	regulation of pattern recognition receptor signaling pathway	0.0209657	4
GO:0035666	TRIF-dependent toll-like receptor signaling pathway	0.0212793	4
GO:0072538	T-helper 17 type immune response	0.0212793	4
GO:0090162	establishment of epithelial cell polarity	0.0212793	4
GO:0070646	protein modification by small protein removal	0.0212793	4
GO:0045621	positive regulation of lymphocyte differentiation	0.0212793	4
GO:1901216	positive regulation of neuron death	0.0212793	4
GO:0002832	negative regulation of response to biotic stimulus	0.0216476	4
GO:0042116	macrophage activation	0.0216476	4
GO:0060337	type I interferon signaling pathway	0.0216476	4
GO:0071357	cellular response to type I interferon	0.0216476	4
GO:0110020	regulation of actomyosin structure organization	0.0216476	4
GO:0032755	positive regulation of interleukin-6 production	0.0221123	4
GO:0032743	positive regulation of interleukin-2 production	0.0221123	4
GO:0048873	homeostasis of number of cells within a tissue	0.0221123	4
GO:0061082	myeloid leukocyte cytokine production	0.0221123	4
GO:0060759	regulation of response to cytokine stimulus	0.0221227	4
GO:0006816	calcium ion transport	0.0222413	4
GO:0050673	epithelial cell proliferation	0.0222413	4
GO:0001935	endothelial cell proliferation	0.0222845	4
GO:0007044	cell-substrate junction assembly	0.0222845	4
GO:0032231	regulation of actin filament bundle assembly	0.0222845	4
GO:0048709	oligodendrocyte differentiation	0.0222845	4
GO:0150115	cell-substrate junction organization	0.0222845	4
GO:1901888	regulation of cell junction assembly	0.0225143	4
GO:0030038	contractile actin filament bundle assembly	0.022703	4
GO:0043149	stress fiber assembly	0.022703	4
GO:0050764	regulation of phagocytosis	0.022703	4
GO:0003401	axis elongation	0.022703	4
GO:0033687	osteoblast proliferation	0.022703	4
GO:0040020	regulation of meiotic nuclear division	0.022703	4
GO:2000406	positive regulation of T cell migration	0.022703	4
GO:0034340	response to type I interferon	0.0230884	4
GO:0034446	substrate adhesion-dependent cell spreading	0.0236297	4
GO:0070498	interleukin-1-mediated signaling pathway	0.0236297	4
GO:0006898	receptor-mediated endocytosis	0.0240111	4
GO:0032611	interleukin-1 beta production	0.0240111	4
GO:0046632	alpha-beta T cell differentiation	0.0240111	4
GO:0048525	negative regulation of viral process	0.0240111	4
GO:0097006	regulation of plasma lipoprotein particle levels	0.0240111	4
GO:0060541	respiratory system development	0.0241514	4
GO:0007179	transforming growth factor beta receptor signaling pathway	0.0243619	4
GO:0031032	actomyosin structure organization	0.0243619	4
GO:0061013	regulation of mRNA catabolic process	0.0243619	4
GO:0051961	negative regulation of nervous system development	0.0243619	4
GO:0070371	ERK1 and ERK2 cascade	0.024626	4
GO:0002756	MyD88-independent toll-like receptor signaling pathway	0.0247344	4
GO:0061036	positive regulation of cartilage development	0.0247344	4
GO:0032652	regulation of interleukin-1 production	0.0248355	4
GO:0007204	positive regulation of cytosolic calcium ion concentration	0.025047	4
GO:0051701	interaction with host	0.0251676	4
GO:0008630	intrinsic apoptotic signaling pathway in response to DNA damage	0.0251676	4
GO:0030593	neutrophil chemotaxis	0.0251676	4
GO:0071887	leukocyte apoptotic process	0.0251676	4
GO:2001237	negative regulation of extrinsic apoptotic signaling pathway	0.0251676	4
GO:0042533	tumor necrosis factor biosynthetic process	0.0256129	4
GO:0042534	regulation of tumor necrosis factor biosynthetic process	0.0256129	4
GO:0048048	embryonic eye morphogenesis	0.0256129	4
GO:0002708	positive regulation of lymphocyte mediated immunity	0.0256129	4
GO:0002573	myeloid leukocyte differentiation	0.0256763	4
GO:0030100	regulation of endocytosis	0.0260575	4
GO:0033144	negative regulation of intracellular steroid hormone receptor signaling pathway	0.0268364	4
GO:0060338	regulation of type I interferon-mediated signaling pathway	0.0268364	4
GO:0046677	response to antibiotic	0.0268887	4
GO:0042742	defense response to bacterium	0.027852	4
GO:0071214	cellular response to abiotic stimulus	0.0279227	4
GO:0104004	cellular response to environmental stimulus	0.0279227	4
GO:0002755	MyD88-dependent toll-like receptor signaling pathway	0.0279227	4
GO:0030224	monocyte differentiation	0.0279227	4
GO:1903131	mononuclear cell differentiation	0.0279227	4
GO:0060070	canonical Wnt signaling pathway	0.0288916	4
GO:0031076	embryonic camera-type eye development	0.0288916	4
GO:0033280	response to vitamin D	0.0288916	4
GO:0051193	regulation of cofactor metabolic process	0.0288916	4
GO:0052372	modulation by symbiont of entry into host	0.0288916	4
GO:0071542	dopaminergic neuron differentiation	0.0288916	4
GO:1900026	positive regulation of substrate adhesion-dependent cell spreading	0.0288916	4
GO:1903427	negative regulation of reactive oxygen species biosynthetic process	0.0288916	4
GO:2000403	positive regulation of lymphocyte migration	0.0288916	4
GO:0051056	regulation of small GTPase mediated signal transduction	0.0297442	4
GO:0071496	cellular response to external stimulus	0.0300405	4
GO:0048246	macrophage chemotaxis	0.0301703	4
GO:0071604	transforming growth factor beta production	0.0301703	4
GO:0070838	divalent metal ion transport	0.0306119	4
GO:0032612	interleukin-1 production	0.031083	4
GO:0010761	fibroblast migration	0.0313536	4
GO:0048713	regulation of oligodendrocyte differentiation	0.0313536	4
GO:0050856	regulation of T cell receptor signaling pathway	0.0313536	4
GO:0010721	negative regulation of cell development	0.0313536	4
GO:0072511	divalent inorganic cation transport	0.0323358	4
GO:0098760	response to interleukin-7	0.0327022	4
GO:0098761	cellular response to interleukin-7	0.0327022	4
GO:1990266	neutrophil migration	0.0327928	4
GO:0007178	transmembrane receptor protein serine/threonine kinase signaling pathway	0.0328976	4
GO:0045665	negative regulation of neuron differentiation	0.0333877	4
GO:0150077	regulation of neuroinflammatory response	0.0339751	4
GO:0002698	negative regulation of immune effector process	0.0339751	4
GO:0072089	stem cell proliferation	0.0339751	4
GO:0046718	viral entry into host cell	0.0346768	4
GO:0010594	regulation of endothelial cell migration	0.0350908	4
GO:0006509	membrane protein ectodomain proteolysis	0.0351038	4
GO:0031641	regulation of myelination	0.0351038	4
GO:2001222	regulation of neuron migration	0.0351038	4
GO:0016999	antibiotic metabolic process	0.0351038	4
GO:2001234	negative regulation of apoptotic signaling pathway	0.0352587	4
GO:1903320	regulation of protein modification by small protein conjugation or removal	0.035673	4
GO:0002062	chondrocyte differentiation	0.035673	4
GO:0014013	regulation of gliogenesis	0.036255	4
GO:0045197	establishment or maintenance of epithelial cell apical/basal polarity	0.036255	4
GO:0045687	positive regulation of glial cell differentiation	0.036255	4
GO:0048588	developmental cell growth	0.0368933	4
GO:0032368	regulation of lipid transport	0.0368933	4
GO:0032479	regulation of type I interferon production	0.0373028	4
GO:0030225	macrophage differentiation	0.0373028	4
GO:0034105	positive regulation of tissue remodeling	0.0373028	4
GO:0060412	ventricular septum morphogenesis	0.0373028	4
GO:0071622	regulation of granulocyte chemotaxis	0.0373028	4
GO:2000404	regulation of T cell migration	0.0373028	4
GO:0099024	plasma membrane invagination	0.0379818	4
GO:0010595	positive regulation of endothelial cell migration	0.0386411	4
GO:0032606	type I interferon production	0.0386411	4
GO:0048705	skeletal system morphogenesis	0.0388228	4
GO:0050853	B cell receptor signaling pathway	0.0393051	4
GO:0002067	glandular epithelial cell differentiation	0.0397687	4
GO:0032369	negative regulation of lipid transport	0.0397687	4
GO:0035088	establishment or maintenance of apical/basal cell polarity	0.0397687	4
GO:0050706	regulation of interleukin-1 beta secretion	0.0397687	4
GO:0061245	establishment or maintenance of bipolar cell polarity	0.0397687	4
GO:0071354	cellular response to interleukin-6	0.0397687	4
GO:0032946	positive regulation of mononuclear cell proliferation	0.0404162	4
GO:0042476	odontogenesis	0.0408169	4
GO:0006953	acute-phase response	0.0408169	4
GO:0043303	mast cell degranulation	0.0408169	4
GO:0045646	regulation of erythrocyte differentiation	0.0408169	4
GO:0046638	positive regulation of alpha-beta T cell differentiation	0.0408169	4
GO:0061383	trabecula morphogenesis	0.0408169	4
GO:0070231	T cell apoptotic process	0.0408169	4
GO:0044409	entry into host	0.0421741	4
GO:0002279	mast cell activation involved in immune response	0.0421741	4
GO:0002711	positive regulation of T cell mediated immunity	0.0421741	4
GO:0060324	face development	0.0421741	4
GO:0010324	membrane invagination	0.0427449	4
GO:1903322	positive regulation of protein modification by small protein conjugation or removal	0.0427449	4
GO:0002705	positive regulation of leukocyte mediated immunity	0.0433009	4
GO:0002448	mast cell mediated immunity	0.0433009	4
GO:0021879	forebrain neuron differentiation	0.0433009	4
GO:0035094	response to nicotine	0.0433009	4
GO:0051445	regulation of meiotic cell cycle	0.0433009	4
GO:0046425	regulation of receptor signaling pathway via JAK-STAT	0.0439644	4
GO:0046631	alpha-beta T cell activation	0.044741	4
GO:0070741	response to interleukin-6	0.0447511	4
GO:0051924	regulation of calcium ion transport	0.0449832	4
GO:0045787	positive regulation of cell cycle	0.0451949	4
GO:0050715	positive regulation of cytokine secretion	0.0451949	4
GO:0070665	positive regulation of leukocyte proliferation	0.0451949	4
GO:0031103	axon regeneration	0.0459637	4
GO:0048146	positive regulation of fibroblast proliferation	0.0459637	4
GO:0010959	regulation of metal ion transport	0.047107	4
GO:0009620	response to fungus	0.0472619	4
GO:0032731	positive regulation of interleukin-1 beta production	0.0472619	4
GO:0072132	mesenchyme morphogenesis	0.0472619	4
GO:1900024	regulation of substrate adhesion-dependent cell spreading	0.0472619	4
GO:0006401	RNA catabolic process	0.0480886	4
GO:0034504	protein localization to nucleus	0.0483075	4
GO:0022029	telencephalon cell migration	0.0483075	4
GO:0032715	negative regulation of interleukin-6 production	0.0483075	4
GO:0050702	interleukin-1 beta secretion	0.0483075	4
GO:0050704	regulation of interleukin-1 secretion	0.0483075	4
GO:0070228	regulation of lymphocyte apoptotic process	0.0483075	4
GO:1905517	macrophage migration	0.0483075	4
GO:0002763	positive regulation of myeloid leukocyte differentiation	0.0497578	4
GO:0032663	regulation of interleukin-2 production	0.0497578	4
GO:0035264	multicellular organism growth	0.0497578	4
GO:1904892	regulation of receptor signaling pathway via STAT	0.0497578	4
GO:1903532	positive regulation of secretion by cell	0.0499076	4
GO:0022604	regulation of cell morphogenesis	0.000450332	5
GO:0010769	regulation of cell morphogenesis involved in differentiation	0.00153995	5
GO:0050770	regulation of axonogenesis	0.00153995	5
GO:0050772	positive regulation of axonogenesis	0.00153995	5
GO:0010975	regulation of neuron projection development	0.00153995	5
GO:0010721	negative regulation of cell development	0.00182419	5
GO:0032535	regulation of cellular component size	0.00236208	5
GO:0031346	positive regulation of cell projection organization	0.00251113	5
GO:0001667	ameboidal-type cell migration	0.00517214	5
GO:0010976	positive regulation of neuron projection development	0.00517214	5
GO:0007409	axonogenesis	0.00517214	5
GO:0050769	positive regulation of neurogenesis	0.00517214	5
GO:0042063	gliogenesis	0.00517214	5
GO:0010770	positive regulation of cell morphogenesis involved in differentiation	0.00565977	5
GO:0032956	regulation of actin cytoskeleton organization	0.00985275	5
GO:0045685	regulation of glial cell differentiation	0.0106386	5
GO:0018108	peptidyl-tyrosine phosphorylation	0.0106386	5
GO:0018212	peptidyl-tyrosine modification	0.0106386	5
GO:0048712	negative regulation of astrocyte differentiation	0.0106386	5
GO:0045666	positive regulation of neuron differentiation	0.0106386	5
GO:0048708	astrocyte differentiation	0.0111046	5
GO:0032970	regulation of actin filament-based process	0.0118944	5
GO:0050920	regulation of chemotaxis	0.0120219	5
GO:0010001	glial cell differentiation	0.0120219	5
GO:0032271	regulation of protein polymerization	0.0120219	5
GO:0001558	regulation of cell growth	0.0128906	5
GO:0010594	regulation of endothelial cell migration	0.0128906	5
GO:0048588	developmental cell growth	0.0128906	5
GO:0060560	developmental growth involved in morphogenesis	0.0128906	5
GO:0032872	regulation of stress-activated MAPK cascade	0.0128906	5
GO:0031290	retinal ganglion cell axon guidance	0.0128906	5
GO:0140131	positive regulation of lymphocyte chemotaxis	0.0128906	5
GO:0070302	regulation of stress-activated protein kinase signaling cascade	0.0128906	5
GO:0031532	actin cytoskeleton reorganization	0.0128906	5
GO:0099177	regulation of trans-synaptic signaling	0.0128906	5
GO:0043406	positive regulation of MAP kinase activity	0.0154242	5
GO:0061387	regulation of extent of cell growth	0.0154242	5
GO:0110053	regulation of actin filament organization	0.0154242	5
GO:0021952	central nervous system projection neuron axonogenesis	0.0154242	5
GO:0002688	regulation of leukocyte chemotaxis	0.0158753	5
GO:1901623	regulation of lymphocyte chemotaxis	0.0164295	5
GO:0043542	endothelial cell migration	0.0164295	5
GO:0016049	cell growth	0.0164295	5
GO:0048675	axon extension	0.0164295	5
GO:0045686	negative regulation of glial cell differentiation	0.0164295	5
GO:1902668	negative regulation of axon guidance	0.0164295	5
GO:0051258	protein polymerization	0.016692	5
GO:0014013	regulation of gliogenesis	0.016692	5
GO:0051403	stress-activated MAPK cascade	0.016692	5
GO:0021772	olfactory bulb development	0.016692	5
GO:0090314	positive regulation of protein targeting to membrane	0.016692	5
GO:0010632	regulation of epithelial cell migration	0.016692	5
GO:0071356	cellular response to tumor necrosis factor	0.016692	5
GO:0021988	olfactory lobe development	0.016692	5
GO:0048710	regulation of astrocyte differentiation	0.016692	5
GO:0050768	negative regulation of neurogenesis	0.016692	5
GO:0050921	positive regulation of chemotaxis	0.018176	5
GO:0034612	response to tumor necrosis factor	0.0189059	5
GO:0046330	positive regulation of JNK cascade	0.0189059	5
GO:0019433	triglyceride catabolic process	0.0189059	5
GO:0021955	central nervous system neuron axonogenesis	0.0189059	5
GO:0031098	stress-activated protein kinase signaling cascade	0.0189059	5
GO:0051961	negative regulation of nervous system development	0.0189059	5
GO:0090313	regulation of protein targeting to membrane	0.0189059	5
GO:0045834	positive regulation of lipid metabolic process	0.0189059	5
GO:0048846	axon extension involved in axon guidance	0.0189059	5
GO:1902284	neuron projection extension involved in neuron projection guidance	0.0189059	5
GO:2000249	regulation of actin cytoskeleton reorganization	0.0189059	5
GO:2000403	positive regulation of lymphocyte migration	0.0189059	5
GO:0043524	negative regulation of neuron apoptotic process	0.0189059	5
GO:0006656	phosphatidylcholine biosynthetic process	0.0193346	5
GO:1902742	apoptotic process involved in development	0.0193346	5
GO:0055088	lipid homeostasis	0.0195785	5
GO:0071902	positive regulation of protein serine/threonine kinase activity	0.0199553	5
GO:0043405	regulation of MAP kinase activity	0.0202842	5
GO:0021795	cerebral cortex cell migration	0.0202842	5
GO:0051154	negative regulation of striated muscle cell differentiation	0.0216564	5
GO:0030833	regulation of actin filament polymerization	0.0216564	5
GO:0010863	positive regulation of phospholipase C activity	0.0216564	5
GO:0046461	neutral lipid catabolic process	0.0216564	5
GO:0046464	acylglycerol catabolic process	0.0216564	5
GO:0010631	epithelial cell migration	0.0216564	5
GO:1902903	regulation of supramolecular fiber organization	0.0216564	5
GO:0090132	epithelium migration	0.0216564	5
GO:1902667	regulation of axon guidance	0.0216564	5
GO:0033209	tumor necrosis factor-mediated signaling pathway	0.0216564	5
GO:1990138	neuron projection extension	0.0216564	5
GO:0014014	negative regulation of gliogenesis	0.0216564	5
GO:1900274	regulation of phospholipase C activity	0.0216564	5
GO:0090130	tissue migration	0.0216564	5
GO:0030307	positive regulation of cell growth	0.0216564	5
GO:0050919	negative chemotaxis	0.0221067	5
GO:0032874	positive regulation of stress-activated MAPK cascade	0.0222767	5
GO:0070304	positive regulation of stress-activated protein kinase signaling cascade	0.0224053	5
GO:1903727	positive regulation of phospholipid metabolic process	0.0231567	5
GO:0034260	negative regulation of GTPase activity	0.0231567	5
GO:0008064	regulation of actin polymerization or depolymerization	0.0231567	5
GO:0008361	regulation of cell size	0.0231567	5
GO:0010565	regulation of cellular ketone metabolic process	0.0231567	5
GO:0030832	regulation of actin filament length	0.0231567	5
GO:0043534	blood vessel endothelial cell migration	0.0231567	5
GO:0014009	glial cell proliferation	0.0231567	5
GO:0048545	response to steroid hormone	0.0231567	5
GO:0030041	actin filament polymerization	0.0231567	5
GO:0043401	steroid hormone mediated signaling pathway	0.0231567	5
GO:0002040	sprouting angiogenesis	0.0232963	5
GO:0046328	regulation of JNK cascade	0.0237983	5
GO:0030308	negative regulation of cell growth	0.0239396	5
GO:0048167	regulation of synaptic plasticity	0.0240817	5
GO:0022029	telencephalon cell migration	0.0244516	5
GO:0050731	positive regulation of peptidyl-tyrosine phosphorylation	0.0253472	5
GO:0007015	actin filament organization	0.0253472	5
GO:0042220	response to cocaine	0.0256014	5
GO:0002685	regulation of leukocyte migration	0.0260628	5
GO:0021885	forebrain cell migration	0.0260628	5
GO:0046890	regulation of lipid biosynthetic process	0.0265016	5
GO:0019216	regulation of lipid metabolic process	0.0265016	5
GO:0031032	actomyosin structure organization	0.0265016	5
GO:0030837	negative regulation of actin filament polymerization	0.026983	5
GO:0010518	positive regulation of phospholipase activity	0.0274418	5
GO:0021872	forebrain generation of neurons	0.0274418	5
GO:0016051	carbohydrate biosynthetic process	0.0287008	5
GO:1901215	negative regulation of neuron death	0.0287008	5
GO:0008154	actin polymerization or depolymerization	0.0287008	5
GO:0043523	regulation of neuron apoptotic process	0.0287008	5
GO:0043254	regulation of protein-containing complex assembly	0.0287008	5
GO:0062012	regulation of small molecule metabolic process	0.0287008	5
GO:2000401	regulation of lymphocyte migration	0.0290568	5
GO:0007254	JNK cascade	0.0290568	5
GO:0050804	modulation of chemical synaptic transmission	0.0290568	5
GO:0070374	positive regulation of ERK1 and ERK2 cascade	0.0290568	5
GO:0046503	glycerolipid catabolic process	0.0290568	5
GO:0048247	lymphocyte chemotaxis	0.0290568	5
GO:0050922	negative regulation of chemotaxis	0.0290568	5
GO:0032729	positive regulation of interferon-gamma production	0.0295101	5
GO:0051148	negative regulation of muscle cell differentiation	0.0295101	5
GO:0030595	leukocyte chemotaxis	0.0317744	5
GO:0045665	negative regulation of neuron differentiation	0.0319373	5
GO:0051495	positive regulation of cytoskeleton organization	0.0321007	5
GO:0050771	negative regulation of axonogenesis	0.0322091	5
GO:0010517	regulation of phospholipase activity	0.0328897	5
GO:0008544	epidermis development	0.0335534	5
GO:0009755	hormone-mediated signaling pathway	0.0335534	5
GO:0097305	response to alcohol	0.0335534	5
GO:0032272	negative regulation of protein polymerization	0.0335534	5
GO:0060193	positive regulation of lipase activity	0.0335534	5
GO:0072330	monocarboxylic acid biosynthetic process	0.0346292	5
GO:0043507	positive regulation of JUN kinase activity	0.0349107	5
GO:0051402	neuron apoptotic process	0.0349677	5
GO:0042180	cellular ketone metabolic process	0.0374019	5
GO:0021954	central nervous system neuron development	0.0374019	5
GO:0072347	response to anesthetic	0.0374019	5
GO:0090398	cellular senescence	0.0374019	5
GO:0071383	cellular response to steroid hormone stimulus	0.0374661	5
GO:0045926	negative regulation of growth	0.0376392	5
GO:1903533	regulation of protein targeting	0.039464	5
GO:0050730	regulation of peptidyl-tyrosine phosphorylation	0.0401038	5
GO:0046470	phosphatidylcholine metabolic process	0.0408464	5
GO:0014910	regulation of smooth muscle cell migration	0.04128	5
GO:0046889	positive regulation of lipid biosynthetic process	0.04128	5
GO:0048013	ephrin receptor signaling pathway	0.0426651	5
GO:0060291	long-term synaptic potentiation	0.0426651	5
GO:0002690	positive regulation of leukocyte chemotaxis	0.0433595	5
GO:0043506	regulation of JUN kinase activity	0.0435243	5
GO:0070098	chemokine-mediated signaling pathway	0.0435243	5
GO:1903725	regulation of phospholipid metabolic process	0.0435243	5
GO:0045927	positive regulation of growth	0.0436215	5
GO:0046427	positive regulation of receptor signaling pathway via JAK-STAT	0.0439527	5
GO:0043270	positive regulation of ion transport	0.0452337	5
GO:0014909	smooth muscle cell migration	0.0452337	5
GO:0007411	axon guidance	0.0452337	5
GO:0097485	neuron projection guidance	0.0453367	5
GO:1904894	positive regulation of receptor signaling pathway via STAT	0.0453367	5
GO:0030522	intracellular receptor signaling pathway	0.0453367	5
GO:0019217	regulation of fatty acid metabolic process	0.0480293	5
GO:0030516	regulation of axon extension	0.0480293	5
GO:0042632	cholesterol homeostasis	0.0480293	5
GO:0010771	negative regulation of cell morphogenesis involved in differentiation	0.0480293	5
GO:0055092	sterol homeostasis	0.0480293	5
GO:1990868	response to chemokine	0.0480293	5
GO:1990869	cellular response to chemokine	0.0480293	5
GO:0002042	cell migration involved in sprouting angiogenesis	0.0480293	5
GO:0030038	contractile actin filament bundle assembly	0.0480293	5
GO:0043149	stress fiber assembly	0.0480293	5
GO:0060191	regulation of lipase activity	0.0480293	5
GO:0051146	striated muscle cell differentiation	0.0489155	5

## Sheet: Table S6
Table S6. Hub genes within blue module that have strong correlation with blue module eigengene
probes	moduleColor	MMblue	p.MMblue
S100A11	blue	0.939921	8.21e-153
IFI30	blue	0.933632	4.7e-146
TYMP	blue	0.918186	6.2e-132
PLAUR	blue	0.912149	3.69e-127
RAC2	blue	0.906795	3.33e-123
CTSB	blue	0.898474	1.65e-117
MSR1	blue	0.894972	2.94e-115
APOBEC3G	blue	0.888734	1.94e-111
IL4R	blue	0.879964	1.93e-106
GRN	blue	0.873642	4.5e-103
RNASE2	blue	0.873416	5.89e-103
PLAU	blue	0.872532	1.68e-102
SLC11A1	blue	0.870994	1.02e-101
APOBEC3C	blue	0.87077	1.33e-101
IFNGR2	blue	0.869898	3.65e-101
TNFRSF12A	blue	0.869294	7.33e-101
FCER1G	blue	0.869276	7.49e-101
SOCS3	blue	0.867695	4.56e-100
CLCF1	blue	0.866363	2.05e-99
LCP2	blue	0.866357	2.07e-99
TNFRSF1B	blue	0.865805	3.83e-99
LTBR	blue	0.865633	4.64e-99
CD14	blue	0.864449	1.73e-98
PLSCR1	blue	0.863842	3.38e-98
C5AR1	blue	0.862859	9.94e-98
GMFG	blue	0.862456	1.54e-97
ITGB2	blue	0.861157	6.29e-97
ISG20	blue	0.858032	1.75e-95
FCGR3A	blue	0.857606	2.74e-95
FCGR2B	blue	0.853878	1.29e-93
TNFRSF14	blue	0.853373	2.16e-93
TNFRSF1A	blue	0.84973	8.32e-92
BCL3	blue	0.849456	1.09e-91
LYN	blue	0.848047	4.35e-91
PLXND1	blue	0.847062	1.13e-90
CCR5	blue	0.846138	2.77e-90
RELB	blue	0.845897	3.49e-90
TYROBP	blue	0.845585	4.72e-90
TNFAIP3	blue	0.844897	9.11e-90
ICAM1	blue	0.843151	4.77e-89
IL10RB	blue	0.839485	1.45e-87
CTSL	blue	0.837811	6.7e-87
TLR2	blue	0.836077	3.21e-86
OSMR	blue	0.835429	5.74e-86
CD4	blue	0.834309	1.56e-85
PROCR	blue	0.830782	3.44e-84
ENG	blue	0.828816	1.87e-83
HMOX1	blue	0.827806	4.44e-83
TMSB4X	blue	0.826857	9.92e-83
LILRB3	blue	0.826033	1.99e-82
NFKBIZ	blue	0.825385	3.42e-82
NOD1	blue	0.821602	7.84e-81
CD40	blue	0.82092	1.37e-80
CSF2RB	blue	0.81983	3.31e-80
IRF1	blue	0.81773	1.79e-79
CCR1	blue	0.817271	2.58e-79
NAMPT	blue	0.816262	5.75e-79
MAP3K8	blue	0.814406	2.48e-78
HLA-DMA	blue	0.810898	3.75e-77
IKBKE	blue	0.809532	1.06e-76
UNC93B1	blue	0.808194	2.93e-76
FCGRT	blue	0.80746	5.08e-76
HFE	blue	0.805401	2.36e-75
IL15RA	blue	0.804668	4.06e-75
SHC1	blue	0.804547	4.44e-75
FPR1	blue	0.803385	1.04e-74
CMTM7	blue	0.802442	2.08e-74
HLA-DRA	blue	0.80214	2.59e-74
PDIA3	blue	0.802102	2.66e-74
LTBP2	blue	0.800587	7.99e-74
THRA	blue	-0.807175	6.29e-76
MAPT	blue	-0.815631	9.47e-79
MM, module membership, which is defined as the correlation of the module eigengene and the gene expression profile. |MM|>0.8 was considered as strong correlation.
